# Supplementary material for: 1-{5-[(E)-(2-Fluoro­phen­yl)diazen­yl]-2-hy­droxy­phen­yl}ethanone
Source: Acta Crystallogr Sect E Struct Rep Online. 2011 Feb 16;67(Pt 3):o639. doi: 10.1107/S1600536811004909 (PMC3051973; doi:10.1107/S1600536811004909)
Supplement: Supplementary file 2 [file e-67-0o639-Isup2.hkl]

#
# h,k,l, Fc-squared, Fo-squared, sigma(Fo-squared) and status flag
#
data_I
_shelx_title ' serap13 in P 1'
_shelx_refln_list_code          4
_shelx_F_calc_maximum      248.53
_exptl_crystal_F_000       536.00
_reflns_d_resolution_high  0.7965
 
loop_
 _symmetry_equiv_pos_as_xyz
 'x, y, z'
 '-x, -y, -z'
 
_cell_length_a     6.7632
_cell_length_b    12.5906
_cell_length_c    13.8769
_cell_angle_alpha  85.641
_cell_angle_beta   89.337
_cell_angle_gamma  84.254
 
_shelx_F_squared_multiplier     1.000
 
loop_
 _refln_index_h
 _refln_index_k
 _refln_index_l
 _refln_F_squared_calc
 _refln_F_squared_meas
 _refln_F_squared_sigma
 _refln_observed_status
   1   0   0        3.77       50.58      3.17 o
   2   0   0    61767.52    43889.98   1572.86 o
   3   0   0        4.64        6.09      1.70 o
   4   0   0        1.35        2.22      1.73 o
   5   0   0        6.61        7.80      1.67 o
   6   0   0     1555.69     1583.89     12.45 o
   7   0   0        1.19        1.47      2.21 o
   8   0   0      262.21      249.59      3.83 o
  -8   1   0      130.71      121.43      5.96 o
  -7   1   0        7.49       10.12      2.12 o
  -6   1   0      159.65      158.76      2.21 o
  -5   1   0       55.26       55.41      1.96 o
  -4   1   0     4567.79     4584.66     15.50 o
  -3   1   0       21.56       27.11      1.72 o
  -2   1   0     9624.65     8888.67    214.75 o
  -1   1   0       33.17       35.26      2.81 o
   1   1   0       12.14       23.90      3.35 o
   2   1   0     9650.20     9263.57     64.05 o
   3   1   0        5.16        5.57      1.98 o
   4   1   0      368.65      385.48      4.11 o
   5   1   0        4.17        5.30      2.51 o
   6   1   0      428.19      444.14     11.02 o
   7   1   0        2.17        1.86      2.16 o
   8   1   0      331.21      307.52      4.39 o
  -8   2   0       85.01       71.00      3.25 o
  -7   2   0        2.50        0.10      2.00 o
  -6   2   0      478.05      478.98      4.84 o
  -5   2   0       12.66       12.64      1.62 o
  -4   2   0      876.63      859.77      6.91 o
  -3   2   0      354.84      344.52      3.95 o
  -2   2   0       21.56       13.28      1.86 o
  -1   2   0      421.53      451.00      3.89 o
   0   2   0     5832.73     5115.89    175.47 o
   1   2   0      166.49      181.93      4.51 o
   2   2   0    11141.50    10112.45    128.41 o
   3   2   0      195.52      200.86      3.02 o
   4   2   0     5537.34     5508.24     30.63 o
   5   2   0       66.31       67.79      2.82 o
   6   2   0     1970.46     1975.52     23.27 o
   7   2   0        6.34        7.14      2.59 o
   8   2   0      433.79      403.71     16.46 o
  -8   3   0      149.25      126.81     39.21 o
  -7   3   0       60.60       63.11      5.91 o
  -6   3   0      376.09      389.02      4.01 o
  -5   3   0      442.56      450.57      6.46 o
  -4   3   0      171.37      169.36      3.26 o
  -3   3   0      500.61      500.55      5.06 o
  -2   3   0      550.94      550.37      3.41 o
  -1   3   0        6.86        9.88      2.45 o
   0   3   0     5976.57     5260.96    132.88 o
   1   3   0      225.46      259.00      3.64 o
   2   3   0     3523.62     3323.13     72.61 o
   3   3   0      139.19      137.33      2.81 o
   4   3   0      393.30      387.49      4.05 o
   5   3   0       54.17       51.81      2.35 o
   6   3   0        7.14        7.97      2.63 o
   7   3   0        5.14        8.24      2.62 o
   8   3   0        0.22        2.62      2.83 o
  -7   4   0        4.19        4.12      1.88 o
  -6   4   0      113.43      120.73      1.89 o
  -5   4   0       54.14       58.17      1.69 o
  -4   4   0      341.60      384.41      7.23 o
  -3   4   0      191.54      187.92      2.06 o
  -2   4   0      937.56      910.13      7.29 o
  -1   4   0      351.05      324.96      2.93 o
   0   4   0     2037.40     1897.01     25.54 o
   1   4   0      580.54      578.15      6.07 o
   2   4   0      931.93      938.06     18.90 o
   3   4   0      649.96      647.07      7.24 o
   4   4   0        9.93        7.97      1.97 o
   5   4   0      128.25      130.62      3.52 o
   6   4   0      206.55      209.24      3.98 o
   7   4   0        4.53        0.52      3.80 o
   8   4   0      293.45      280.55      5.91 o
  -7   5   0        1.86        3.89      1.80 o
  -6   5   0        4.14        4.05      1.37 o
  -5   5   0        7.07        7.26      1.76 o
  -4   5   0      262.19      288.25      2.23 o
  -3   5   0      530.02      522.66      3.02 o
  -2   5   0     2427.13     2581.26     27.41 o
  -1   5   0     2310.43     2407.09     14.34 o
   0   5   0     3948.52     4125.95     85.28 o
   1   5   0     1111.85     1228.37     21.87 o
   2   5   0      164.78      202.87      3.16 o
   3   5   0       33.96       35.21      1.99 o
   4   5   0      711.61      770.74      5.49 o
   5   5   0      284.24      298.09      3.66 o
   6   5   0      626.64      640.77      5.45 o
   7   5   0       33.45       34.83      3.19 o
   8   5   0       56.86       56.95      4.69 o
  -7   6   0        0.37        1.13      1.76 o
  -6   6   0       46.88       53.62      1.77 o
  -5   6   0       48.09       47.68      1.74 o
  -4   6   0      120.72      123.63      2.23 o
  -3   6   0      249.23      236.62      2.14 o
  -2   6   0        9.07        5.84      1.48 o
  -1   6   0        2.56        2.37      1.41 o
   0   6   0      806.47      834.36      8.92 o
   1   6   0      572.47      602.25     11.62 o
   2   6   0     1845.01     2043.90     38.28 o
   3   6   0      395.45      401.69      5.85 o
   4   6   0      460.12      494.65      3.85 o
   5   6   0        1.23        1.91      1.90 o
   6   6   0        3.14        5.27      2.22 o
   7   6   0       15.15       16.98      3.40 o
   8   6   0       66.94       61.74      4.27 o
  -7   7   0        1.60        4.94      1.92 o
  -6   7   0        0.08        0.98      1.69 o
  -5   7   0       32.21       33.76      1.52 o
  -4   7   0        5.05        6.67      1.49 o
  -3   7   0        1.10        2.84      1.42 o
  -2   7   0       96.06      109.98      3.26 o
  -1   7   0      498.47      479.09      6.12 o
   0   7   0      587.30      669.68     10.14 o
   1   7   0      967.55      941.89     13.69 o
   2   7   0      499.23      523.61      4.94 o
   3   7   0      336.09      332.26      6.56 o
   4   7   0       89.33       88.09      2.36 o
   5   7   0       26.71       27.37      1.76 o
   6   7   0        1.16        2.31      2.14 o
   7   7   0        3.98        3.96      2.46 o
  -6   8   0       13.60       13.49      1.89 o
  -5   8   0       15.40       20.48      1.87 o
  -4   8   0       35.76       38.41      2.23 o
  -3   8   0      111.77      104.10      1.81 o
  -2   8   0      204.31      217.75      4.29 o
  -1   8   0      286.15      289.47      2.89 o
   0   8   0      381.66      359.34      4.26 o
   1   8   0      158.76      170.73      2.56 o
   2   8   0       67.83       56.01      1.77 o
   3   8   0        9.66        8.88      2.16 o
   4   8   0       25.41       30.25      2.04 o
   5   8   0        1.81        1.71      1.73 o
   6   8   0       49.39       50.79      2.14 o
   7   8   0        1.25        1.68      2.63 o
  -6   9   0        7.32        8.93      1.82 o
  -5   9   0       15.56       18.09      1.61 o
  -4   9   0        0.03        1.15      1.75 o
  -3   9   0       32.33       34.31      2.74 o
  -2   9   0        8.27        8.75      1.56 o
  -1   9   0      122.48      114.25      1.72 o
   0   9   0        3.91        5.72      1.72 o
   1   9   0        7.30        6.16      1.57 o
   2   9   0       77.24       87.48      1.75 o
   3   9   0       57.86       55.42      2.33 o
   4   9   0       53.69       56.58      2.10 o
   5   9   0       51.99       60.45      1.98 o
   6   9   0        5.34        4.38      2.02 o
   7   9   0        1.94        1.81      2.95 o
  -5  10   0        4.39        7.36      1.93 o
  -4  10   0       55.96       55.20      1.55 o
  -3  10   0        0.89        3.25      1.55 o
  -2  10   0      118.24      119.73      1.97 o
  -1  10   0       47.47       47.34      1.69 o
   0  10   0      217.93      226.82      2.33 o
   1  10   0      144.19      135.67      5.04 o
   2  10   0       89.34       90.49      2.64 o
   3  10   0       45.73       44.37      2.19 o
   4  10   0        0.00        0.93      1.83 o
   5  10   0        1.49        2.43      1.76 o
   6  10   0       12.86       13.36      2.11 o
   7  10   0        4.54        4.36      3.11 o
  -5  11   0        6.75        6.65      1.70 o
  -4  11   0       39.07       35.27      1.80 o
  -3  11   0       33.99       33.49      1.62 o
  -2  11   0       43.03       40.88      1.53 o
  -1  11   0       37.72       34.00      1.67 o
   0  11   0       67.30       59.28      2.42 o
   1  11   0        9.01        8.94      1.33 o
   2  11   0      141.23      130.38      2.48 o
   3  11   0        3.40        4.86      1.75 o
   4  11   0       46.26       45.29      2.02 o
   5  11   0       25.68       26.04      2.15 o
   6  11   0        4.04        6.45      1.95 o
  -4  12   0        3.69        3.91      1.96 o
  -3  12   0        0.09       -0.86      1.67 o
  -2  12   0       10.69       11.32      1.48 o
  -1  12   0       33.57       31.34      1.65 o
   0  12   0       42.27       41.72      1.84 o
   1  12   0      102.68       94.45      3.01 o
   2  12   0        1.51        2.57      1.59 o
   3  12   0       61.21       58.17      2.18 o
   4  12   0       96.46       94.19      2.63 o
   5  12   0        6.07        5.95      2.07 o
   6  12   0       37.11       35.20      2.42 o
  -4  13   0        4.08        4.94      1.62 o
  -3  13   0        2.12        2.07      1.71 o
  -2  13   0       55.21       57.73      2.41 o
  -1  13   0       26.64       22.52      1.67 o
   0  13   0       29.07       28.04      2.10 o
   1  13   0       10.03        8.48      1.62 o
   2  13   0        0.55        1.47      1.84 o
   3  13   0        0.62        1.36      2.23 o
   4  13   0        3.84        4.20      2.44 o
   5  13   0        2.36        2.16      2.26 o
  -3  14   0        1.26        4.19      1.69 o
  -2  14   0        1.06        0.88      1.48 o
  -1  14   0        6.02        5.19      1.48 o
   0  14   0       91.48       85.79      2.27 o
   1  14   0        9.63        9.17      1.56 o
   2  14   0      125.79      122.16      3.27 o
   3  14   0        2.02        1.90      2.27 o
   4  14   0       13.43       13.74      2.12 o
  -1  15   0       75.82      104.63      5.18 o
   0  15   0      105.05      109.63      5.10 o
   1  15   0       54.48       73.84      3.91 o
   2  15   0       30.74       33.81      2.09 o
   3  15   0        0.03        0.44      2.92 o
  -3 -15   1      100.39      111.33      2.74 o
  -2 -15   1       50.25       53.07      1.96 o
  -1 -15   1       24.23       26.03      1.73 o
   0 -15   1        1.26        2.64      1.79 o
   1 -15   1       36.68       37.74      1.55 o
  -4 -14   1       35.76       35.24      3.36 o
  -3 -14   1       67.94       72.08      2.51 o
  -2 -14   1        4.36        5.36      1.69 o
  -1 -14   1       14.03       15.11      1.77 o
   0 -14   1        0.04        1.31      1.48 o
   1 -14   1       45.00       51.48      1.87 o
   2 -14   1       31.38       36.63      2.00 o
   3 -14   1       88.32      105.28      4.37 o
  -5 -13   1       23.89       21.18      2.12 o
  -4 -13   1      211.93      209.12      3.93 o
  -3 -13   1      127.51      121.07      4.32 o
  -2 -13   1      131.80      124.97      3.32 o
  -1 -13   1       32.04       34.21      1.88 o
   0 -13   1        1.67        2.13      1.61 o
   1 -13   1       50.09       49.88      1.63 o
   2 -13   1       50.96       49.78      2.02 o
   3 -13   1       75.16       73.11      2.06 o
   4 -13   1        3.13        3.75      1.84 o
  -6 -12   1      240.09      214.26      3.54 o
  -5 -12   1       18.78       17.45      2.02 o
  -4 -12   1      278.06      267.47      7.18 o
  -3 -12   1        2.85        1.65      1.80 o
  -2 -12   1      141.20      141.35      2.19 o
  -1 -12   1       13.21       13.15      1.61 o
   0 -12   1        3.36       11.27      4.38 o
   1 -12   1       21.62       22.56      1.48 o
   2 -12   1      201.42      191.03      3.72 o
   3 -12   1      115.85      103.51      2.76 o
   4 -12   1      119.50      115.30      3.53 o
  -6 -11   1       10.67       11.89      2.52 o
  -5 -11   1        0.10        0.44      1.75 o
  -4 -11   1        3.49        2.60      2.04 o
  -3 -11   1        0.42        1.31      1.82 o
  -2 -11   1        1.44        2.86      1.53 o
  -1 -11   1        0.66        1.89      1.44 o
   0 -11   1        1.41        1.70      1.58 o
   1 -11   1        1.02        1.52      1.40 o
   2 -11   1      135.48      134.56      2.40 o
   3 -11   1        0.00        2.50      1.48 o
   4 -11   1      329.88      328.37      4.60 o
   5 -11   1        0.00        4.16      2.00 o
  -7 -10   1        0.24       -1.22      4.03 o
  -6 -10   1        1.97        1.79      2.50 o
  -5 -10   1        5.97        7.58      1.91 o
  -4 -10   1       41.06       44.39      4.21 o
  -3 -10   1        7.82        7.57      2.02 o
  -2 -10   1       64.74       66.37      1.84 o
  -1 -10   1        0.53        2.16      1.50 o
   0 -10   1        0.01        1.84      1.61 o
   1 -10   1        0.47       -0.79      1.33 o
   2 -10   1       17.62       24.83      3.25 o
   3 -10   1        0.05        1.94      1.31 o
   4 -10   1       39.08       40.07      1.65 o
   5 -10   1        8.23        8.43      1.93 o
  -7  -9   1        2.37        3.52      3.99 o
  -6  -9   1       12.91       14.74      2.31 o
  -5  -9   1        0.36        1.06      1.81 o
  -4  -9   1       31.59       29.79      2.05 o
  -3  -9   1        0.34        2.66      1.71 o
  -2  -9   1        7.25        7.16      1.59 o
  -1  -9   1        0.01        1.82      1.49 o
   0  -9   1        0.01       -1.37      1.50 o
   1  -9   1        1.97        3.45      1.42 o
   2  -9   1       23.96       23.26      1.95 o
   3  -9   1        8.10        9.34      1.57 o
   4  -9   1       51.00       51.44      2.01 o
   5  -9   1        9.34        9.16      1.69 o
   6  -9   1        0.07        0.19      1.81 o
  -7  -8   1        0.18        0.99      2.98 o
  -6  -8   1       13.73       14.76      2.32 o
  -5  -8   1        1.00        1.39      1.71 o
  -4  -8   1       15.00       16.88      2.71 o
  -3  -8   1        1.56        0.72      1.72 o
  -2  -8   1        1.12        2.85      1.72 o
  -1  -8   1        0.88        1.35      1.56 o
   0  -8   1        0.01       -0.91      1.52 o
   1  -8   1        0.37       -0.16      1.43 o
   2  -8   1       18.65       15.78      1.32 o
   3  -8   1        0.02        1.59      1.66 o
   4  -8   1       15.98       15.29      1.76 o
   5  -8   1        1.18        0.79      1.35 o
   6  -8   1        1.00        2.37      1.75 o
  -7  -7   1        5.25        5.99      2.65 o
  -6  -7   1        6.01        7.65      2.59 o
  -5  -7   1       24.09       27.43      1.95 o
  -4  -7   1       14.02       14.03      1.54 o
  -3  -7   1       42.26       41.29      2.38 o
  -2  -7   1       57.78       52.18      1.84 o
  -1  -7   1        8.07        8.26      1.54 o
   0  -7   1        0.00        0.32      1.34 o
   1  -7   1        4.64        4.57      1.43 o
   2  -7   1       39.55       38.53      1.66 o
   3  -7   1        0.47        1.19      1.37 o
   4  -7   1        3.64        4.87      1.35 o
   5  -7   1        0.69        1.31      1.44 o
   6  -7   1        0.93        2.98      1.86 o
   7  -7   1        2.56        2.75      1.81 o
  -8  -6   1        0.59        1.08      3.36 o
  -7  -6   1        1.19        2.64      2.70 o
  -6  -6   1        0.57        1.47      2.37 o
  -5  -6   1        0.00        0.75      1.92 o
  -4  -6   1       16.41       13.48      1.54 o
  -3  -6   1       26.17       25.61      2.00 o
  -2  -6   1       10.07       13.54      2.00 o
  -1  -6   1       20.42       18.43      1.94 o
   0  -6   1        0.06        1.03      1.55 o
   1  -6   1       30.98       24.87      1.61 o
   2  -6   1        8.80        5.08      1.51 o
   3  -6   1       59.70       56.90      1.72 o
   4  -6   1       21.84       21.66      1.42 o
   5  -6   1        2.98        4.65      1.55 o
   6  -6   1        7.53        8.36      1.70 o
   7  -6   1        0.50        1.68      1.80 o
  -8  -5   1        7.28        8.02      5.30 o
  -7  -5   1       10.41        7.59      3.00 o
  -6  -5   1       14.14       16.71      2.88 o
  -5  -5   1       33.94       34.19      2.99 o
  -4  -5   1       43.93       59.42      2.04 o
  -3  -5   1      152.86      155.92      2.87 o
  -2  -5   1       10.92       13.73      2.31 o
  -1  -5   1       28.97       29.47      1.91 o
   0  -5   1        0.94        2.91      1.45 o
   1  -5   1        2.66        4.01      1.49 o
   2  -5   1        1.63        2.22      1.49 o
   3  -5   1       12.77       12.20      1.47 o
   4  -5   1        8.08        6.32      1.43 o
   5  -5   1       22.87       25.70      1.74 o
   6  -5   1       10.12       12.23      1.65 o
   7  -5   1        6.67        5.33      1.49 o
  -8  -4   1       18.65       19.33      4.36 o
  -7  -4   1      161.68      155.78      5.02 o
  -6  -4   1        6.61        6.10      2.54 o
  -5  -4   1       90.60       87.12      3.06 o
  -4  -4   1       64.42       61.89      2.58 o
  -3  -4   1       16.39       15.18      1.94 o
  -2  -4   1      158.21      159.67      3.43 o
  -1  -4   1       47.33       48.52      2.40 o
   0  -4   1        0.06        0.49      1.65 o
   1  -4   1       56.77       59.07      1.89 o
   2  -4   1       55.45       57.36      1.86 o
   3  -4   1      134.83      135.83      2.03 o
   4  -4   1       12.84       22.52      1.65 o
   5  -4   1       34.65       36.28      1.82 o
   6  -4   1        2.19        3.45      1.60 o
   7  -4   1        4.12        3.21      1.61 o
  -8  -3   1        0.63        1.31      3.26 o
  -7  -3   1        0.24        0.90      2.63 o
  -6  -3   1       12.35       11.25      2.28 o
  -5  -3   1        1.57        2.43      2.07 o
  -4  -3   1        0.01        0.35      2.16 o
  -3  -3   1       15.39       18.30      2.25 o
  -2  -3   1       57.36       57.84      2.30 o
  -1  -3   1       37.20       36.34      2.85 o
   0  -3   1        0.64        2.45      2.52 o
   1  -3   1       22.88       21.44      2.36 o
   2  -3   1      165.25      162.22      2.12 o
   3  -3   1        2.92        3.01      1.39 o
   4  -3   1       53.29       55.68      1.92 o
   5  -3   1        9.16        9.01      1.32 o
   6  -3   1        0.11        0.25      1.34 o
   7  -3   1        7.09        5.59      1.94 o
   8  -3   1        5.15        1.98      2.15 o
  -8  -2   1       60.08       49.26      3.10 o
  -7  -2   1       20.49       19.13      2.65 o
  -6  -2   1      153.04      152.76      3.33 o
  -5  -2   1      129.91      129.27      2.73 o
  -4  -2   1      386.11      386.15      3.85 o
  -3  -2   1      556.56      554.00      5.07 o
  -2  -2   1      234.68      249.34      6.69 o
  -1  -2   1      428.22      403.90      6.19 o
   0  -2   1        0.01        1.01      2.34 o
   1  -2   1      321.38      298.88      3.49 o
   2  -2   1        4.98        4.86      1.75 o
   3  -2   1       75.26       80.07      1.94 o
   4  -2   1       36.31       37.52      1.60 o
   5  -2   1       57.11       57.34      1.81 o
   6  -2   1        0.08        1.21      1.48 o
   7  -2   1      146.03      125.87      8.69 o
   8  -2   1       17.58       10.85      4.43 o
  -8  -1   1        0.07        0.24      2.88 o
  -7  -1   1       30.20       25.28      2.72 o
  -6  -1   1      185.35      199.12      6.19 o
  -5  -1   1       25.52       25.86      2.65 o
  -4  -1   1      328.28      347.61      5.16 o
  -3  -1   1        8.75        9.07      1.98 o
  -2  -1   1        1.61        2.43      2.31 o
  -1  -1   1       70.51       58.85      3.11 o
   0  -1   1        1.18        3.72      3.24 o
   1  -1   1      240.73      220.40      3.37 o
   2  -1   1      604.69      600.92      4.06 o
   3  -1   1      459.20      464.21      3.30 o
   4  -1   1      382.84      382.99      4.34 o
   5  -1   1       77.51       74.74      1.78 o
   6  -1   1       34.15       35.16      1.58 o
   7  -1   1        0.19        0.31      1.89 o
   8  -1   1        0.20        0.16      2.37 o
  -8   0   1       27.89       26.60      3.05 o
  -7   0   1       36.30       32.77      3.07 o
  -6   0   1     1330.40     1327.09     27.37 o
  -5   0   1      128.78      125.58      3.08 o
  -4   0   1    10560.06    10358.61     44.83 o
  -3   0   1      186.77      192.85      3.02 o
  -2   0   1    15093.21    13705.06    219.23 o
  -1   0   1       46.46       45.60      2.88 o
   1   0   1       13.26       12.11      2.73 o
   2   0   1     2056.73     1989.35     36.54 o
   3   0   1        3.71        4.74      1.67 o
   4   0   1        4.66        9.80      1.83 o
   5   0   1        0.71        1.61      1.66 o
   6   0   1      174.08      174.80      3.20 o
   7   0   1        4.72        6.77      2.22 o
   8   0   1       59.48       50.24      2.75 o
  -8   1   1      551.85      458.36     26.20 o
  -7   1   1       65.62       65.93      3.38 o
  -6   1   1       98.29       90.92      2.03 o
  -5   1   1       39.87       38.32      1.58 o
  -4   1   1     3252.28     3329.21     18.44 o
  -3   1   1       15.97       14.22      1.47 o
  -2   1   1    18743.50    16816.77    343.71 o
  -1   1   1        2.28        1.88      2.87 o
   0   1   1        4.15       10.38      3.45 o
   1   1   1       23.30       21.27      2.74 o
   2   1   1    24051.84    21476.73    467.42 o
   3   1   1      129.79      133.08      2.45 o
   4   1   1     8871.86     9028.33    159.86 o
   5   1   1       78.34       83.46      2.10 o
   6   1   1      645.07      642.90      7.69 o
   7   1   1       16.91       16.82      2.69 o
   8   1   1        4.74        4.75      2.34 o
  -8   2   1       39.83       32.42      2.67 o
  -7   2   1       21.53       15.18      2.08 o
  -6   2   1      495.84      473.87      3.14 o
  -5   2   1        0.53        1.65      1.46 o
  -4   2   1      315.41      323.61      4.03 o
  -3   2   1      121.29      106.41      2.02 o
  -2   2   1      394.69      371.47      3.40 o
  -1   2   1       86.42       83.50      2.72 o
   0   2   1        1.39        1.71      2.91 o
   1   2   1       10.57        9.37      2.61 o
   2   2   1     7873.22     7503.11     68.53 o
   3   2   1       18.63       16.46      1.83 o
   4   2   1     5548.34     5583.32     98.44 o
   5   2   1       61.93       58.67      2.46 o
   6   2   1      810.94      805.03      5.11 o
   7   2   1       13.84       14.15      2.67 o
   8   2   1        0.02       -1.31      2.95 o
  -8   3   1        3.45        1.67      2.49 o
  -7   3   1       94.96       85.19      9.18 o
  -6   3   1        0.00        0.05      1.42 o
  -5   3   1      144.19      156.80      2.49 o
  -4   3   1       39.14       40.59      1.61 o
  -3   3   1      519.42      515.48      8.67 o
  -2   3   1       56.67       58.91      1.92 o
  -1   3   1      384.01      370.81      3.35 o
   0   3   1        0.00        7.17      2.36 o
   1   3   1      258.85      228.11      9.77 o
   2   3   1        3.12        5.64      2.45 o
   3   3   1      120.78      103.05      3.00 o
   4   3   1       38.77       38.99      1.98 o
   5   3   1       50.48       51.12      2.26 o
   6   3   1      264.59      254.27      6.54 o
   7   3   1      101.87       94.39      2.67 o
   8   3   1      407.94      363.47      4.28 o
  -7   4   1       22.25       20.76      2.54 o
  -6   4   1        3.40        3.99      1.41 o
  -5   4   1        1.28        3.63      1.52 o
  -4   4   1      104.56      109.16      2.09 o
  -3   4   1       14.68       12.11      1.51 o
  -2   4   1      105.56      112.79      1.89 o
  -1   4   1       73.10       64.87      2.33 o
   0   4   1        0.49        3.04      2.02 o
   1   4   1      194.12      189.54      2.84 o
   2   4   1        1.66        0.85      1.92 o
   3   4   1      612.59      599.28     11.65 o
   4   4   1      140.09      143.30      3.31 o
   5   4   1       71.78       77.54      2.61 o
   6   4   1      233.95      234.02      6.59 o
   7   4   1       21.65       16.04      3.94 o
   8   4   1      169.04      157.75      5.02 o
  -7   5   1        7.01        6.86      1.65 o
  -6   5   1      104.71      104.74      2.43 o
  -5   5   1      260.24      267.77      3.03 o
  -4   5   1      725.36      762.55     10.54 o
  -3   5   1      913.45      994.08     12.82 o
  -2   5   1      901.04      979.56      6.94 o
  -1   5   1      327.88      379.00      2.70 o
   0   5   1        0.01       -0.81      1.73 o
   1   5   1       88.30      111.87      2.37 o
   2   5   1      379.98      408.61      5.75 o
   3   5   1        0.13        4.30      1.88 o
   4   5   1       26.97       30.42      2.27 o
   5   5   1      127.45      130.74      2.63 o
   6   5   1       12.52       11.48      2.82 o
   7   5   1      105.46      102.54      4.50 o
   8   5   1        0.40       -1.59      5.21 o
  -7   6   1        6.73        6.01      1.52 o
  -6   6   1        8.68       11.10      1.64 o
  -5   6   1        8.99        9.22      1.77 o
  -4   6   1      357.59      398.07      6.69 o
  -3   6   1      247.22      261.73      2.20 o
  -2   6   1      835.03      921.79      6.80 o
  -1   6   1      216.52      240.05      3.37 o
   0   6   1        8.79        9.70      1.48 o
   1   6   1      297.91      343.24      4.23 o
   2   6   1     1103.67     1256.06     15.22 o
   3   6   1      949.04     1025.35      4.58 o
   4   6   1      774.05      806.82      6.50 o
   5   6   1      152.22      160.92      2.27 o
   6   6   1       25.58       26.84      2.87 o
   7   6   1       15.68       15.51      3.17 o
   8   6   1       21.78       19.79      5.44 o
  -7   7   1        0.42        1.32      1.57 o
  -6   7   1       64.32       63.18      1.88 o
  -5   7   1       12.58       12.86      1.64 o
  -4   7   1       18.20       19.11      1.55 o
  -3   7   1       16.36       16.46      1.35 o
  -2   7   1       15.68       16.65      1.48 o
  -1   7   1        0.35        2.20      1.39 o
   0   7   1        1.64        2.74      1.74 o
   1   7   1       17.63       18.03      1.60 o
   2   7   1      259.26      282.24      2.58 o
   3   7   1      181.53      186.89      3.50 o
   4   7   1      541.49      604.97      6.51 o
   5   7   1      130.78      139.68      2.37 o
   6   7   1      187.00      193.69      2.85 o
   7   7   1        4.34        6.05      2.42 o
  -6   8   1       11.12       11.98      1.78 o
  -5   8   1        6.65        6.74      1.50 o
  -4   8   1        5.78        5.60      1.70 o
  -3   8   1        2.18        1.04      1.35 o
  -2   8   1        1.00        2.00      1.55 o
  -1   8   1        0.86        1.67      1.32 o
   0   8   1        0.00        0.64      1.52 o
   1   8   1        2.42        2.31      1.53 o
   2   8   1        0.29        1.33      1.57 o
   3   8   1        8.10        8.34      1.98 o
   4   8   1        4.08        3.32      1.80 o
   5   8   1        2.54        3.63      1.55 o
   6   8   1        3.88        4.46      1.79 o
   7   8   1        4.96        5.38      2.63 o
  -6   9   1        1.04        1.72      1.67 o
  -5   9   1        2.04        2.17      1.69 o
  -4   9   1       14.15       14.55      1.50 o
  -3   9   1        5.78        7.54      1.42 o
  -2   9   1       33.55       32.02      1.50 o
  -1   9   1        4.14        3.42      1.52 o
   0   9   1        0.55        1.94      1.40 o
   1   9   1        1.89        1.05      1.55 o
   2   9   1       21.33       18.88      1.56 o
   3   9   1        4.51        4.69      2.54 o
   4   9   1        1.31        1.59      1.75 o
   5   9   1        0.61        1.71      1.85 o
   6   9   1       37.65       36.15      1.90 o
   7   9   1        0.94        1.38      2.69 o
  -6  10   1       85.03       77.09      5.09 o
  -5  10   1      102.47       98.49      2.31 o
  -4  10   1      185.79      180.09      5.63 o
  -3  10   1      163.33      147.68      1.84 o
  -2  10   1       78.09       69.25      1.84 o
  -1  10   1       38.74       34.24      1.73 o
   0  10   1        0.08        1.47      1.49 o
   1  10   1        5.86        5.74      1.73 o
   2  10   1        1.19        2.29      1.39 o
   3  10   1        8.91       12.29      2.21 o
   4  10   1       42.82       42.12      1.95 o
   5  10   1        6.35        6.37      2.07 o
   6  10   1       37.41       37.53      2.08 o
   7  10   1       21.50       24.33      2.43 o
  -5  11   1      126.15      109.91      4.51 o
  -4  11   1       62.17       65.25      2.78 o
  -3  11   1      290.01      268.37      5.82 o
  -2  11   1      108.83      113.35      1.97 o
  -1  11   1       83.06       70.36      1.71 o
   0  11   1        1.83        4.34      1.76 o
   1  11   1       55.30       44.63      1.63 o
   2  11   1      142.63      132.22      2.01 o
   3  11   1      185.73      163.50      3.49 o
   4  11   1      149.88      141.13      2.62 o
   5  11   1       24.54       26.05      1.98 o
   6  11   1        7.96       10.53      2.02 o
  -4  12   1        8.22        7.53      1.56 o
  -3  12   1       17.08       19.97      1.58 o
  -2  12   1       10.59        9.05      1.38 o
  -1  12   1       19.47       20.71      1.77 o
   0  12   1        0.59        0.30      1.83 o
   1  12   1       33.72       32.12      2.07 o
   2  12   1       10.84       14.25      1.54 o
   3  12   1      258.51      241.71      3.51 o
   4  12   1      130.98      128.88      3.25 o
   5  12   1      206.19      197.95      2.78 o
   6  12   1      116.52      103.58      2.29 o
  -4  13   1        0.15        2.88      2.03 o
  -3  13   1        0.74        1.16      1.59 o
  -2  13   1       21.66       19.88      1.81 o
  -1  13   1        0.01        1.31      1.61 o
   0  13   1        0.17        2.50      1.83 o
   1  13   1        0.00        0.99      1.58 o
   2  13   1       33.90       28.97      1.93 o
   3  13   1        5.99        7.06      2.14 o
   4  13   1        7.43        7.37      2.30 o
   5  13   1       24.70       24.26      2.34 o
  -3  14   1        3.67        3.96      1.64 o
  -2  14   1        1.78        3.48      1.94 o
  -1  14   1        3.44        4.52      1.69 o
   0  14   1        0.21        0.92      1.68 o
   1  14   1        0.07       -0.13      1.66 o
   2  14   1        8.00        7.45      1.92 o
   3  14   1        0.16        0.08      1.97 o
   4  14   1        3.36        2.68      2.03 o
  -1  15   1        2.12        2.46      1.58 o
   0  15   1        0.07       -0.05      1.82 o
   1  15   1        0.94        0.17      1.87 o
   2  15   1        0.12        1.59      2.00 o
   3  15   1        3.53        4.01      2.01 o
  -2 -15   2      149.09      164.66      2.47 o
  -1 -15   2       86.27       93.53      3.26 o
   0 -15   2        3.03        7.54      1.81 o
   1 -15   2        3.12        5.64      1.87 o
  -4 -14   2       22.31       21.35      2.25 o
  -3 -14   2        0.34        0.91      2.02 o
  -2 -14   2       91.71      104.61      2.37 o
  -1 -14   2      193.46      220.26      2.77 o
   0 -14   2      461.73      522.88     16.53 o
   1 -14   2      301.73      337.61      4.23 o
   2 -14   2      320.76      361.36      3.44 o
  -5 -13   2      208.36      205.18      2.77 o
  -4 -13   2       32.51       29.88      2.60 o
  -3 -13   2       72.61       79.53      2.28 o
  -2 -13   2      138.73      156.64      3.23 o
  -1 -13   2        0.01        0.38      1.83 o
   0 -13   2      190.00      197.84      4.45 o
   1 -13   2        1.96        3.26      1.65 o
   2 -13   2       32.52       33.44      1.74 o
   3 -13   2       34.34       34.59      1.67 o
  -5 -12   2       48.22       48.00      2.51 o
  -4 -12   2      173.74      182.21      2.84 o
  -3 -12   2       33.55       36.50      1.97 o
  -2 -12   2        1.99        4.65      1.84 o
  -1 -12   2      412.82      419.83      7.56 o
   0 -12   2       66.92       68.60      1.78 o
   1 -12   2      140.04      139.72      3.54 o
   2 -12   2        3.79        5.99      1.65 o
   3 -12   2      112.18      121.32      2.51 o
   4 -12   2        1.62        3.19      1.80 o
  -6 -11   2       34.06       36.33      2.78 o
  -5 -11   2       25.75       26.27      2.46 o
  -4 -11   2      507.85      533.79      9.50 o
  -3 -11   2        3.81        2.54      1.93 o
  -2 -11   2     2015.66     2015.58     53.69 o
  -1 -11   2      351.96      350.40      8.16 o
   0 -11   2     2051.31     2014.10     35.62 o
   1 -11   2      518.73      522.83      9.38 o
   2 -11   2      139.71      137.87      2.63 o
   3 -11   2       34.16       32.91      1.70 o
   4 -11   2      406.30      421.90      4.81 o
   5 -11   2       87.88       92.71      1.96 o
  -6 -10   2        8.44        9.15      2.60 o
  -5 -10   2        8.23       10.07      1.87 o
  -4 -10   2       24.46       23.68      1.93 o
  -3 -10   2       20.35       22.24      2.20 o
  -2 -10   2       71.36       77.91      1.88 o
  -1 -10   2        0.08        0.72      1.65 o
   0 -10   2     1392.76     1348.80     27.76 o
   1 -10   2       16.07       14.31      1.64 o
   2 -10   2     1807.65     1792.40     26.78 o
   3 -10   2        1.16        1.66      1.56 o
   4 -10   2      204.18      215.15      2.27 o
   5 -10   2       49.65       47.09      2.38 o
  -7  -9   2        4.32        4.88      4.13 o
  -6  -9   2       16.89       16.93      2.76 o
  -5  -9   2        0.05        0.69      2.20 o
  -4  -9   2       82.65       87.02      1.94 o
  -3  -9   2       21.36       23.45      1.96 o
  -2  -9   2     1458.97     1425.00     31.04 o
  -1  -9   2       20.37       20.08      1.84 o
   0  -9   2     2545.35     2366.77     36.59 o
   1  -9   2        5.73        6.49      1.29 o
   2  -9   2      547.91      533.52      6.59 o
   3  -9   2        1.00        2.69      1.96 o
   4  -9   2        5.66        7.91      1.64 o
   5  -9   2       16.39       20.14      1.58 o
   6  -9   2       13.98       14.17      1.91 o
  -7  -8   2       40.38       42.03      4.27 o
  -6  -8   2       16.39       16.56      3.18 o
  -5  -8   2       88.17       93.11      2.40 o
  -4  -8   2      220.02      225.31      2.49 o
  -3  -8   2       10.03        8.27      2.16 o
  -2  -8   2      326.49      314.94      4.98 o
  -1  -8   2      316.40      285.99      2.55 o
   0  -8   2        0.69        2.32      1.28 o
   1  -8   2      197.85      179.74      1.84 o
   2  -8   2      279.27      267.59      3.24 o
   3  -8   2       19.48       21.18      1.44 o
   4  -8   2      148.66      157.77      3.82 o
   5  -8   2        0.54        0.42      1.63 o
   6  -8   2        9.69       11.17      1.79 o
  -7  -7   2        0.00       -2.35      3.75 o
  -6  -7   2       35.86       37.43      3.75 o
  -5  -7   2       45.36       46.07      2.53 o
  -4  -7   2       13.10       15.46      1.70 o
  -3  -7   2      159.88      140.55      2.67 o
  -2  -7   2       28.11       27.87      1.88 o
  -1  -7   2       19.23       15.24      1.78 o
   0  -7   2      450.44      405.87      3.60 o
   1  -7   2       16.00       18.02      1.60 o
   2  -7   2      588.50      546.10      7.64 o
   3  -7   2        5.93        5.90      1.28 o
   4  -7   2      210.55      216.12      2.21 o
   5  -7   2       43.76       48.83      1.65 o
   6  -7   2       50.95       53.32      1.85 o
   7  -7   2        4.00        4.71      1.71 o
  -8  -6   2        0.34        0.18      3.30 o
  -7  -6   2        0.00        0.51      2.73 o
  -6  -6   2        3.22        3.02      2.57 o
  -5  -6   2       35.53       31.94      2.32 o
  -4  -6   2       31.53       30.82      1.73 o
  -3  -6   2       53.17       46.84      1.95 o
  -2  -6   2      340.16      321.40      6.76 o
  -1  -6   2       19.74       16.51      1.66 o
   0  -6   2      794.33      712.91      8.89 o
   1  -6   2       95.51       85.77      1.96 o
   2  -6   2      185.07      175.13      3.25 o
   3  -6   2       87.79       82.82      2.28 o
   4  -6   2        2.37        4.00      1.74 o
   5  -6   2       87.30       90.32      1.81 o
   6  -6   2        0.82        1.04      1.62 o
   7  -6   2       23.84       18.94      1.92 o
  -8  -5   2        5.26        2.63      5.49 o
  -7  -5   2        5.32        5.97      3.31 o
  -6  -5   2       11.17       10.60      2.79 o
  -5  -5   2       22.90       22.54      2.66 o
  -4  -5   2       71.60       73.57      2.60 o
  -3  -5   2        4.44        4.74      1.78 o
  -2  -5   2      149.39      158.08      2.84 o
  -1  -5   2        9.35       12.87      1.85 o
   0  -5   2        9.15       12.24      1.70 o
   1  -5   2       56.35       58.86      1.97 o
   2  -5   2       62.13       55.30      1.66 o
   3  -5   2       68.81       58.31      1.62 o
   4  -5   2       47.28       45.94      1.53 o
   5  -5   2        3.69        4.07      1.57 o
   6  -5   2       35.68       32.93      1.71 o
   7  -5   2        0.02       -0.13      1.65 o
  -8  -4   2        0.20        0.70      4.22 o
  -7  -4   2        9.40        8.12      2.86 o
  -6  -4   2        1.56        2.47      2.70 o
  -5  -4   2        1.34        1.44      2.65 o
  -4  -4   2       83.32       76.90      2.86 o
  -3  -4   2       12.76        9.20      1.87 o
  -2  -4   2      754.27      717.75      5.58 o
  -1  -4   2       85.06       85.23      2.45 o
   0  -4   2     1399.02     1310.00     10.89 o
   1  -4   2      174.58      168.34      2.31 o
   2  -4   2      569.80      542.72     10.74 o
   3  -4   2       21.04       19.97      1.76 o
   4  -4   2       42.56       42.49      1.64 o
   5  -4   2        0.70       -0.01      1.53 o
   6  -4   2        0.58        1.04      1.47 o
   7  -4   2        0.17        1.01      1.57 o
  -8  -3   2        4.17        2.81      3.31 o
  -7  -3   2        2.20        1.95      2.91 o
  -6  -3   2       17.96       18.67      2.58 o
  -5  -3   2       17.51       20.29      2.08 o
  -4  -3   2      212.90      210.24      3.38 o
  -3  -3   2       15.59        9.18      2.22 o
  -2  -3   2      613.44      589.52      4.89 o
  -1  -3   2      374.44      348.60      3.99 o
   0  -3   2      220.83      167.63      3.01 o
   1  -3   2      311.84      289.84      2.93 o
   2  -3   2      122.38      119.39      1.99 o
   3  -3   2        0.37        1.69      1.49 o
   4  -3   2       91.78       86.70      2.38 o
   5  -3   2        9.02        7.71      1.66 o
   6  -3   2        6.92        8.68      1.57 o
   7  -3   2        2.39        3.25      1.84 o
   8  -3   2        1.73        3.34      2.23 o
  -8  -2   2        6.38        5.25      3.28 o
  -7  -2   2       17.05       21.66      2.70 o
  -6  -2   2       42.45       48.29      2.83 o
  -5  -2   2       19.62       18.14      2.19 o
  -4  -2   2       94.25      100.80      2.61 o
  -3  -2   2      362.41      340.10      3.30 o
  -2  -2   2       47.55       48.13      2.04 o
  -1  -2   2      621.14      596.52      5.09 o
   0  -2   2     1358.30     1327.34      7.06 o
   1  -2   2      262.48      258.03      3.12 o
   2  -2   2     1222.26     1183.60      6.73 o
   3  -2   2        0.23        0.80      1.58 o
   4  -2   2       94.74       90.93      1.88 o
   5  -2   2        1.92        1.93      1.43 o
   6  -2   2        0.13        1.13      1.54 o
   7  -2   2        4.46        3.29      1.74 o
   8  -2   2        0.95        0.03      2.25 o
  -8  -1   2        0.11       -0.70      2.77 o
  -7  -1   2        0.02       -0.29      2.11 o
  -6  -1   2       17.40       19.74      2.22 o
  -5  -1   2        2.02        3.32      2.00 o
  -4  -1   2       78.66       80.28      2.21 o
  -3  -1   2      263.61      286.71      3.18 o
  -2  -1   2     2719.49     2699.91     33.47 o
  -1  -1   2     3064.63     2908.97     34.83 o
   0  -1   2     5353.44     4972.09     45.07 o
   1  -1   2      724.94      691.70      4.22 o
   2  -1   2      941.70      936.71      4.50 o
   3  -1   2      183.43      161.16      2.23 o
   4  -1   2        2.34        3.95      1.54 o
   5  -1   2       45.88       44.01      1.63 o
   6  -1   2        4.70        5.13      1.88 o
   7  -1   2        0.16        1.88      1.77 o
   8  -1   2        5.95        3.61      2.60 o
  -8   0   2      211.49      207.16      4.78 o
  -7   0   2        1.88        2.22      2.62 o
  -6   0   2       10.24       11.73      2.27 o
  -5   0   2      315.01      316.82      3.80 o
  -4   0   2     1178.99     1209.79      5.18 o
  -3   0   2      748.90      773.89      5.72 o
  -2   0   2     3935.82     3888.89     27.84 o
  -1   0   2        7.16        6.39      2.01 o
   0   0   2      679.56      683.59     12.85 o
   1   0   2     1167.96     1163.91      5.72 o
   2   0   2      325.85      335.56      3.63 o
   3   0   2      109.42      122.72      2.35 o
   4   0   2      301.88      317.11      3.01 o
   5   0   2        1.13        0.99      1.69 o
   6   0   2       51.22       56.87      2.11 o
   7   0   2        9.11        9.75      1.80 o
   8   0   2        2.84        5.38      2.38 o
  -8   1   2      407.58      388.78      8.54 o
  -7   1   2      144.02      137.54      6.23 o
  -6   1   2     1591.96     1639.16     10.35 o
  -5   1   2       55.28       55.45      1.81 o
  -4   1   2      532.11      574.92      4.61 o
  -3   1   2      114.58      138.20      2.25 o
  -2   1   2     3538.72     3478.48      8.33 o
  -1   1   2     1757.00     1757.84      6.72 o
   0   1   2    16737.60    14222.89    594.32 o
   1   1   2     3139.49     3105.55     23.72 o
   2   1   2     7924.00     7690.59     47.58 o
   3   1   2      882.28      930.05      9.44 o
   4   1   2     1152.58     1151.91      5.56 o
   5   1   2      115.61      116.77      2.31 o
   6   1   2       69.50       72.16      2.02 o
   7   1   2        0.63        1.50      2.70 o
   8   1   2        0.11       -1.80      1.91 o
  -8   2   2       29.30       30.53      2.60 o
  -7   2   2       46.15       41.40      4.25 o
  -6   2   2      236.22      232.28      3.75 o
  -5   2   2       58.74       59.26      1.79 o
  -4   2   2      651.67      673.43      3.88 o
  -3   2   2        1.24        0.35      1.38 o
  -2   2   2      169.33      181.17      2.71 o
  -1   2   2      316.36      338.85      3.97 o
   0   2   2     5090.61     4905.60    135.39 o
   1   2   2      264.47      266.83      4.97 o
   2   2   2      627.97      655.92      8.75 o
   3   2   2       26.23       30.14      1.73 o
   4   2   2      124.91      134.24      2.24 o
   5   2   2       34.45       37.67      1.81 o
   6   2   2      145.55      159.93      2.68 o
   7   2   2        0.20        2.41      2.60 o
   8   2   2       31.41       26.43      2.63 o
  -8   3   2       52.12       43.07     11.84 o
  -7   3   2       56.97       50.30      5.09 o
  -6   3   2        5.23        6.70      1.53 o
  -5   3   2      340.99      354.57      2.67 o
  -4   3   2        3.36        4.84      1.46 o
  -3   3   2      623.36      685.68      3.48 o
  -2   3   2      610.46      630.22      6.97 o
  -1   3   2      982.28     1040.33      4.74 o
   0   3   2     5413.94     5288.74    148.41 o
   1   3   2      767.82      793.75     14.00 o
   2   3   2      952.98      962.16      9.81 o
   3   3   2       75.78       60.15      2.47 o
   4   3   2     1044.38     1097.88      5.00 o
   5   3   2       30.86       34.99      2.21 o
   6   3   2     1738.59     1802.62     17.09 o
   7   3   2      104.77      102.17      3.71 o
   8   3   2      586.08      554.04      6.92 o
  -7   4   2       27.89       19.31      1.98 o
  -6   4   2       35.10       35.28      1.72 o
  -5   4   2      103.25      108.01      2.46 o
  -4   4   2      298.40      323.09      2.58 o
  -3   4   2     1249.42     1284.19      9.23 o
  -2   4   2     1102.79     1148.55     11.31 o
  -1   4   2     5645.19     5274.74    122.32 o
   0   4   2      673.24      736.12      5.56 o
   1   4   2     1690.70     1637.42     28.31 o
   2   4   2        5.10        2.51      1.77 o
   3   4   2      253.65      292.19      3.35 o
   4   4   2       11.46       10.26      1.85 o
   5   4   2      382.94      409.46      3.69 o
   6   4   2       34.92       36.17      3.03 o
   7   4   2       13.49       11.35      3.94 o
   8   4   2       23.86       23.08      4.36 o
  -7   5   2       20.36       21.61      2.10 o
  -6   5   2       22.45       26.50      1.89 o
  -5   5   2       13.25       13.84      1.43 o
  -4   5   2       42.69       46.16      1.86 o
  -3   5   2       54.39       45.57      1.88 o
  -2   5   2      239.66      249.05      2.66 o
  -1   5   2     1028.98     1068.74     10.07 o
   0   5   2       14.90       10.68      1.61 o
   1   5   2     5512.04     5611.29    113.87 o
   2   5   2     1019.94     1008.02     19.09 o
   3   5   2     1420.65     1510.76     19.80 o
   4   5   2      474.38      482.16      6.91 o
   5   5   2        0.32        1.93      1.80 o
   6   5   2        2.00        1.99      1.99 o
   7   5   2       70.70       75.05      4.27 o
   8   5   2      100.25      100.05      4.74 o
  -7   6   2      119.70      114.45      6.17 o
  -6   6   2      192.23      201.84      3.66 o
  -5   6   2       74.64       81.62      2.86 o
  -4   6   2        0.13        2.52      1.77 o
  -3   6   2      551.15      630.99      5.80 o
  -2   6   2     1627.33     1739.23     18.23 o
  -1   6   2     5521.42     5743.58    113.08 o
   0   6   2     5313.57     5505.54     95.06 o
   1   6   2     4472.65     4805.57     65.91 o
   2   6   2     1823.69     1859.40     19.75 o
   3   6   2      273.28      280.09      2.63 o
   4   6   2        4.53        2.77      1.70 o
   5   6   2       13.61       16.50      1.77 o
   6   6   2       45.09       49.52      2.48 o
   7   6   2       10.38        7.22      3.45 o
   8   6   2        1.10        3.42      4.36 o
  -7   7   2        4.52        2.92      1.84 o
  -6   7   2      114.76      107.60      3.30 o
  -5   7   2       97.53       92.53      3.20 o
  -4   7   2      177.56      182.81      2.68 o
  -3   7   2      205.01      207.75      2.25 o
  -2   7   2        9.52       16.13      1.38 o
  -1   7   2        0.33        6.41      1.28 o
   0   7   2      753.53      940.24      6.61 o
   1   7   2      630.11      803.14     10.21 o
   2   7   2      715.41      818.14     13.53 o
   3   7   2      391.57      435.76      4.34 o
   4   7   2       50.87       50.49      1.89 o
   5   7   2        7.44        6.89      1.87 o
   6   7   2       14.74       18.00      1.88 o
   7   7   2       21.89       23.38      2.61 o
  -6   8   2        1.77        3.79      1.73 o
  -5   8   2       28.64       29.14      1.56 o
  -4   8   2       18.31       19.31      1.76 o
  -3   8   2       86.21       89.31      1.81 o
  -2   8   2        0.65        3.52      1.73 o
  -1   8   2       44.20       35.41      1.65 o
   0   8   2       59.93       64.17      1.61 o
   1   8   2       15.35       20.61      1.58 o
   2   8   2        0.00        1.88      1.98 o
   3   8   2      159.22      169.75      2.59 o
   4   8   2      169.11      167.04      2.34 o
   5   8   2      229.23      242.10      2.62 o
   6   8   2      259.89      271.15      2.69 o
   7   8   2      114.31      118.67      2.99 o
  -6   9   2        2.58        1.89      1.83 o
  -5   9   2        0.52        0.55      1.56 o
  -4   9   2        2.96        3.21      1.26 o
  -3   9   2       11.86       14.06      1.81 o
  -2   9   2        9.02       10.08      1.49 o
  -1   9   2        0.64        1.93      1.39 o
   0   9   2       29.08       35.65      1.50 o
   1   9   2      120.61      129.47      3.39 o
   2   9   2        6.39        6.98      1.72 o
   3   9   2      106.71      112.66      2.25 o
   4   9   2       16.39       16.28      1.93 o
   5   9   2        0.88        3.47      1.86 o
   6   9   2       43.63       40.23      1.92 o
   7   9   2       14.48       14.15      2.15 o
  -5  10   2      143.80      143.12      5.38 o
  -4  10   2        0.61        1.20      1.49 o
  -3  10   2       23.45       14.62      1.36 o
  -2  10   2        6.99        8.99      1.47 o
  -1  10   2      116.56      140.25      2.76 o
   0  10   2       48.50       47.50      1.65 o
   1  10   2      259.25      290.90      5.71 o
   2  10   2       21.27       19.28      2.06 o
   3  10   2       38.30       42.07      1.74 o
   4  10   2        0.00       -0.55      1.56 o
   5  10   2        0.30        1.74      1.78 o
   6  10   2        1.87        1.91      1.71 o
   7  10   2        0.26        0.50      2.11 o
  -5  11   2       29.51       28.86      1.76 o
  -4  11   2        2.19        3.39      1.91 o
  -3  11   2        0.03       -0.13      1.49 o
  -2  11   2      147.26      134.54      1.88 o
  -1  11   2        6.16        4.19      1.73 o
   0  11   2      120.63      101.28      1.97 o
   1  11   2        1.05        3.22      1.30 o
   2  11   2        3.38        4.99      2.61 o
   3  11   2       32.87       23.23      1.72 o
   4  11   2        1.16        1.47      1.65 o
   5  11   2       30.58       28.80      2.02 o
   6  11   2        0.39        1.34      1.81 o
  -4  12   2       34.34       40.54      2.18 o
  -3  12   2      219.98      209.14      5.82 o
  -2  12   2       15.20       15.03      1.68 o
  -1  12   2     1273.59     1117.66     24.31 o
   0  12   2      278.88      257.76      4.76 o
   1  12   2     1008.26      840.89     14.41 o
   2  12   2      219.13      201.53      4.18 o
   3  12   2       45.11       40.40      2.20 o
   4  12   2        8.57        8.51      2.25 o
   5  12   2      112.46      112.89      2.38 o
   6  12   2        5.29        5.95      1.90 o
  -4  13   2        0.44        1.36      1.65 o
  -3  13   2       84.97       81.08      2.82 o
  -2  13   2       17.34       17.97      1.72 o
  -1  13   2        2.70        4.50      1.65 o
   0  13   2       15.60       12.14      1.72 o
   1  13   2      269.62      255.68      7.10 o
   2  13   2        0.14       -0.51      1.82 o
   3  13   2      216.63      197.11      2.72 o
   4  13   2        4.62        6.92      2.27 o
   5  13   2        0.78        1.93      2.07 o
  -3  14   2        0.13        1.78      1.96 o
  -2  14   2        2.29        5.71      1.75 o
  -1  14   2       53.86       52.33      1.82 o
   0  14   2        3.27       -0.31      1.67 o
   1  14   2      162.18      149.73      2.23 o
   2  14   2        2.67        3.61      2.33 o
   3  14   2      129.20      116.76      3.59 o
   4  14   2        2.37        4.20      2.06 o
  -1  15   2       40.62       34.84      1.71 o
   0  15   2       30.87       29.81      1.69 o
   1  15   2       44.57       35.52      1.73 o
   2  15   2        2.27        2.09      1.60 o
   3  15   2        2.24        1.15      2.34 o
  -2 -15   3       56.97       64.54      2.24 o
  -1 -15   3        0.04       -1.30      1.66 o
   0 -15   3        2.53        3.29      1.59 o
  -4 -14   3       26.86       31.74      2.20 o
  -3 -14   3       31.05       31.88      2.80 o
  -2 -14   3        0.04        1.32      1.93 o
  -1 -14   3        4.55        5.42      1.74 o
   0 -14   3        0.90        1.06      1.76 o
   1 -14   3        2.55        3.08      1.60 o
   2 -14   3       15.22       16.99      1.83 o
  -5 -13   3       39.23       37.18      3.71 o
  -4 -13   3       55.76       52.94      1.86 o
  -3 -13   3        0.98        2.37      2.01 o
  -2 -13   3       29.76       33.02      1.71 o
  -1 -13   3        3.69        4.43      1.51 o
   0 -13   3        0.00        1.90      1.83 o
   1 -13   3        3.87        5.10      1.59 o
   2 -13   3        9.25       12.25      1.49 o
   3 -13   3       28.38       31.83      1.81 o
  -5 -12   3       63.76       60.83      2.64 o
  -4 -12   3      235.75      243.17      2.70 o
  -3 -12   3      124.41      131.81      3.32 o
  -2 -12   3       71.38       72.54      1.86 o
  -1 -12   3        9.30        9.49      1.58 o
   0 -12   3        0.58        4.02      1.75 o
   1 -12   3       10.33       13.27      1.85 o
   2 -12   3       14.70       16.53      1.65 o
   3 -12   3        0.32        2.53      1.67 o
   4 -12   3       59.28       57.04      2.14 o
  -6 -11   3      544.46      525.29      4.33 o
  -5 -11   3      497.61      495.69      4.14 o
  -4 -11   3     1972.82     2026.55     25.70 o
  -3 -11   3     1077.26     1098.83     23.36 o
  -2 -11   3     1229.77     1241.49     28.00 o
  -1 -11   3      178.78      182.72      2.69 o
   0 -11   3        2.31        2.99      1.56 o
   1 -11   3      227.15      229.33      3.74 o
   2 -11   3      352.28      351.66      4.79 o
   3 -11   3      216.74      224.98      3.61 o
   4 -11   3       28.65       29.70      1.97 o
   5 -11   3       18.25       14.42      1.84 o
  -6 -10   3        0.04        1.03      2.63 o
  -5 -10   3        3.33        5.28      2.59 o
  -4 -10   3      442.57      463.71      4.57 o
  -3 -10   3      247.82      248.80      3.27 o
  -2 -10   3      847.47      847.44     14.28 o
  -1 -10   3      137.47      132.53      3.04 o
   0 -10   3       30.25       31.49      1.74 o
   1 -10   3      299.68      305.01      3.05 o
   2 -10   3     2010.03     1973.89     32.84 o
   3 -10   3     1057.94     1087.53      8.72 o
   4 -10   3     1708.45     1722.34      7.18 o
   5 -10   3      295.68      297.91      7.45 o
  -7  -9   3        0.01        1.55      4.17 o
  -6  -9   3      231.90      227.44      3.75 o
  -5  -9   3        0.92        0.71      2.54 o
  -4  -9   3      335.93      337.31      5.79 o
  -3  -9   3        0.04        0.95      2.09 o
  -2  -9   3       34.58       36.30      1.94 o
  -1  -9   3        5.61        5.41      1.54 o
   0  -9   3        0.02        0.17      1.42 o
   1  -9   3       13.68       15.21      1.76 o
   2  -9   3      287.56      289.65      2.37 o
   3  -9   3      153.83      151.56      1.74 o
   4  -9   3      803.15      838.38     11.90 o
   5  -9   3      115.34      123.53      3.23 o
   6  -9   3      333.26      330.86      7.58 o
  -7  -8   3       58.57       54.32      4.41 o
  -6  -8   3        0.39        1.03      2.77 o
  -5  -8   3        6.73        8.64      2.68 o
  -4  -8   3      119.08      123.84      2.62 o
  -3  -8   3       71.33       67.68      1.87 o
  -2  -8   3      225.23      210.24      2.55 o
  -1  -8   3       13.25       12.42      1.77 o
   0  -8   3        3.76        3.40      1.73 o
   1  -8   3        3.98        3.82      1.42 o
   2  -8   3      309.53      297.74      5.84 o
   3  -8   3        5.19        5.25      1.36 o
   4  -8   3      222.48      226.20      4.57 o
   5  -8   3        0.02        1.99      1.40 o
   6  -8   3       65.47       64.30      1.85 o
  -7  -7   3       87.31       89.08      4.64 o
  -6  -7   3       37.08       39.68      3.80 o
  -5  -7   3        2.13        4.83      2.38 o
  -4  -7   3       39.29       38.98      2.44 o
  -3  -7   3      113.35      111.14      2.38 o
  -2  -7   3        1.17        1.05      1.87 o
  -1  -7   3       39.17       35.91      1.87 o
   0  -7   3        0.20        1.60      1.37 o
   1  -7   3       50.05       45.84      1.55 o
   2  -7   3       64.85       57.41      1.57 o
   3  -7   3       62.98       64.68      1.68 o
   4  -7   3      165.25      170.10      3.72 o
   5  -7   3       10.18        9.53      1.42 o
   6  -7   3       98.32       96.69      1.88 o
   7  -7   3        2.98        2.27      1.53 o
  -7  -6   3       17.10       11.87      3.85 o
  -6  -6   3       12.19       10.55      3.61 o
  -5  -6   3      139.50      141.59      2.89 o
  -4  -6   3       50.35       53.98      2.33 o
  -3  -6   3      415.75      430.30      8.46 o
  -2  -6   3       33.89       34.52      2.11 o
  -1  -6   3      153.16      153.64      2.59 o
   0  -6   3        0.04        1.80      1.68 o
   1  -6   3      114.19      116.74      1.92 o
   2  -6   3       17.15       16.81      1.56 o
   3  -6   3       81.65       81.33      1.86 o
   4  -6   3       10.21        7.93      1.36 o
   5  -6   3       32.87       32.75      1.69 o
   6  -6   3        6.92        6.43      1.86 o
   7  -6   3      101.37       89.38     13.80 o
  -8  -5   3        1.07        2.77      6.14 o
  -7  -5   3        7.21        8.98      3.19 o
  -6  -5   3        9.28        7.18      2.62 o
  -5  -5   3        2.96        1.50      2.49 o
  -4  -5   3       22.19       22.30      2.28 o
  -3  -5   3      100.34      104.90      3.49 o
  -2  -5   3        5.41        8.07      1.58 o
  -1  -5   3       83.54       85.85      2.13 o
   0  -5   3        1.71        2.29      1.59 o
   1  -5   3      167.10      171.47      2.49 o
   2  -5   3       27.77       30.55      1.37 o
   3  -5   3      481.50      498.38      4.00 o
   4  -5   3       51.45       53.13      1.68 o
   5  -5   3       37.71       37.40      1.55 o
   6  -5   3       20.26       21.77      1.78 o
   7  -5   3       86.83       77.61     13.04 o
  -8  -4   3        1.37        2.44      5.16 o
  -7  -4   3        0.07        1.03      2.85 o
  -6  -4   3        4.82        5.49      2.85 o
  -5  -4   3       25.81       25.20      2.82 o
  -4  -4   3       62.19       62.67      2.63 o
  -3  -4   3      109.28      101.39      2.90 o
  -2  -4   3       37.54       32.71      2.25 o
  -1  -4   3       31.27       29.61      1.73 o
   0  -4   3        0.69        0.37      1.56 o
   1  -4   3        3.97        3.06      1.30 o
   2  -4   3       12.24       12.03      1.52 o
   3  -4   3       43.04       48.59      1.68 o
   4  -4   3       24.06       24.84      1.59 o
   5  -4   3      102.13      102.37      1.76 o
   6  -4   3       16.76       13.03      1.47 o
   7  -4   3       14.69       13.07      1.61 o
  -8  -3   3        0.71        0.15      3.07 o
  -7  -3   3       26.64       24.22      4.53 o
  -6  -3   3        2.00        2.54      2.13 o
  -5  -3   3       85.03       83.41      2.68 o
  -4  -3   3       26.51       20.68      2.04 o
  -3  -3   3       98.16       97.21      2.77 o
  -2  -3   3       82.82       67.69      2.34 o
  -1  -3   3        7.16        6.67      1.98 o
   0  -3   3        0.08       -0.03      1.75 o
   1  -3   3        4.32        6.44      1.65 o
   2  -3   3       79.99       66.60      1.70 o
   3  -3   3       90.56       84.29      1.60 o
   4  -3   3       31.94       31.12      1.61 o
   5  -3   3       53.43       56.55      1.74 o
   6  -3   3        2.93        3.36      1.73 o
   7  -3   3       14.26       13.37      2.11 o
  -8  -2   3        1.79        2.82      2.94 o
  -7  -2   3       21.13       19.35      3.26 o
  -6  -2   3        0.01        0.89      2.56 o
  -5  -2   3      109.25      111.25      2.22 o
  -4  -2   3       12.91        9.38      1.86 o
  -3  -2   3       28.44       30.22      1.70 o
  -2  -2   3       21.24       19.42      1.85 o
  -1  -2   3        7.57        8.78      1.88 o
   0  -2   3        0.01        0.62      1.93 o
   1  -2   3       49.83       51.26      1.84 o
   2  -2   3       14.58       13.01      1.43 o
   3  -2   3      155.38      151.24      2.27 o
   4  -2   3       52.14       46.99      1.64 o
   5  -2   3       37.75       41.13      1.61 o
   6  -2   3        1.69        1.07      1.40 o
   7  -2   3        0.81        2.66      1.91 o
   8  -2   3        0.63        2.37      1.77 o
  -8  -1   3       16.46        9.25      3.01 o
  -7  -1   3        5.81        6.53      2.70 o
  -6  -1   3        0.91       12.37      8.02 o
  -5  -1   3      183.24      172.93      2.39 o
  -4  -1   3        8.93        9.42      1.91 o
  -3  -1   3      699.63      623.64     10.48 o
  -2  -1   3        6.80        6.91      1.69 o
  -1  -1   3      260.16      234.54      3.25 o
   0  -1   3        0.01        0.12      1.75 o
   1  -1   3      193.05      176.12      2.44 o
   2  -1   3       20.63       18.39      1.72 o
   3  -1   3      130.81      129.56      2.05 o
   4  -1   3        6.49        6.19      1.56 o
   5  -1   3        0.99        0.62      1.52 o
   6  -1   3        1.40        1.63      1.68 o
   7  -1   3       24.59       22.65      3.04 o
   8  -1   3        2.39        1.56      2.30 o
  -8   0   3       55.40       44.90      2.72 o
  -7   0   3      118.13      115.04      2.81 o
  -6   0   3      112.40      105.60      2.60 o
  -5   0   3       37.22       36.47      2.27 o
  -4   0   3        3.07        2.98      1.85 o
  -3   0   3        1.19        3.66      1.42 o
  -2   0   3       59.64       53.32      1.79 o
  -1   0   3        7.87        9.23      1.89 o
   0   0   3        0.11        0.84      2.51 o
   1   0   3       17.46       14.08      1.66 o
   2   0   3       39.50       37.85      1.87 o
   3   0   3      520.04      468.92      8.79 o
   4   0   3        1.74        1.65      1.38 o
   5   0   3      262.84      244.64      2.99 o
   6   0   3        2.00        1.86      1.61 o
   7   0   3       13.64       13.01      1.82 o
   8   0   3        2.26        1.39      2.40 o
  -8   1   3        1.32        2.41      2.97 o
  -7   1   3       97.98       84.50      2.54 o
  -6   1   3       88.11       96.67      5.80 o
  -5   1   3      163.72      163.49      2.38 o
  -4   1   3       92.17      110.47      2.10 o
  -3   1   3        5.87        7.56      1.47 o
  -2   1   3        4.08        2.62      1.84 o
  -1   1   3       36.05       29.97      1.95 o
   0   1   3        0.00        0.71      1.78 o
   1   1   3       52.00       51.10      2.22 o
   2   1   3       19.99       16.63      1.93 o
   3   1   3        1.18        2.77      1.61 o
   4   1   3        2.17        3.91      1.69 o
   5   1   3       47.31       49.28      1.70 o
   6   1   3       16.49       14.76      1.67 o
   7   1   3        3.57        6.37      2.06 o
   8   1   3        0.95        3.18      2.40 o
  -8   2   3       65.03       54.26     10.00 o
  -7   2   3        1.95        1.59      1.76 o
  -6   2   3       17.68       15.92      1.80 o
  -5   2   3        4.24        3.78      1.54 o
  -4   2   3      351.64      350.64      2.60 o
  -3   2   3        1.99        4.18      1.43 o
  -2   2   3      140.19      145.38      2.09 o
  -1   2   3        0.13       -0.70      2.32 o
   0   2   3        0.01        0.36      1.92 o
   1   2   3        3.05        2.48      3.20 o
   2   2   3        0.18        0.63      2.27 o
   3   2   3       19.20       24.29      1.63 o
   4   2   3       36.36       43.98      1.82 o
   5   2   3      190.18      194.24      2.45 o
   6   2   3      112.39      116.59      4.03 o
   7   2   3      151.87      144.66      3.93 o
   8   2   3       66.98       53.37      2.72 o
  -8   3   3       53.24       41.18      6.51 o
  -7   3   3       26.18       23.44      2.85 o
  -6   3   3       20.01       19.77      1.52 o
  -5   3   3       19.68       18.47      1.47 o
  -4   3   3      141.55      154.99      4.33 o
  -3   3   3       10.11        6.96      1.36 o
  -2   3   3      507.24      522.28      6.64 o
  -1   3   3        0.47        1.75      1.83 o
   0   3   3        0.05        0.73      2.05 o
   1   3   3       10.82       11.58      2.44 o
   2   3   3      419.51      402.44      3.53 o
   3   3   3        3.34        3.46      1.69 o
   4   3   3      284.81      295.37      6.08 o
   5   3   3       29.40       35.75      1.92 o
   6   3   3       45.35       47.99      2.04 o
   7   3   3       91.67       80.56      3.09 o
   8   3   3        3.08        1.36      4.22 o
  -7   4   3        1.48        1.84      1.69 o
  -6   4   3       42.98       44.11      1.78 o
  -5   4   3       53.14       55.81      2.21 o
  -4   4   3       28.55       27.20      1.67 o
  -3   4   3      113.39      115.57      2.73 o
  -2   4   3       15.67       18.17      1.43 o
  -1   4   3       12.18       11.53      2.29 o
   0   4   3        2.67        4.83      1.82 o
   1   4   3        2.42        4.40      1.61 o
   2   4   3      291.20      281.84      3.40 o
   3   4   3       29.73       26.07      2.09 o
   4   4   3      323.13      323.96      5.14 o
   5   4   3       11.71       10.53      1.88 o
   6   4   3       23.21       20.71      2.09 o
   7   4   3        1.07        5.11      3.94 o
   8   4   3       35.62       34.71      4.27 o
  -7   5   3        2.35        3.31      1.70 o
  -6   5   3       18.90       20.25      1.43 o
  -5   5   3       86.81       92.30      2.03 o
  -4   5   3        6.20        5.84      1.40 o
  -3   5   3      702.25      747.84      6.76 o
  -2   5   3        1.59        4.37      2.66 o
  -1   5   3      312.40      314.61      2.38 o
   0   5   3        0.44        0.66      1.68 o
   1   5   3      209.25      206.92      4.29 o
   2   5   3       13.99       14.42      1.97 o
   3   5   3      191.13      198.24      2.45 o
   4   5   3       11.70       10.36      1.97 o
   5   5   3        4.40        6.36      1.85 o
   6   5   3       24.07       24.62      2.36 o
   7   5   3       34.47       38.51      3.99 o
   8   5   3       52.13       52.30      4.46 o
  -7   6   3      144.83      130.64      7.50 o
  -6   6   3       48.17       47.69      1.65 o
  -5   6   3      410.35      424.77      5.63 o
  -4   6   3      235.38      254.34      4.54 o
  -3   6   3      116.32      133.81      2.23 o
  -2   6   3      171.96      183.69      2.09 o
  -1   6   3       14.31       11.33      1.36 o
   0   6   3        1.20        1.26      1.58 o
   1   6   3      135.53      127.14      2.08 o
   2   6   3       24.15       25.32      1.45 o
   3   6   3      693.52      703.63      9.37 o
   4   6   3        0.88        1.84      1.55 o
   5   6   3      255.64      264.43      3.47 o
   6   6   3       26.84       29.76      2.22 o
   7   6   3        4.84        5.59      3.14 o
   8   6   3       17.63       17.36      4.32 o
  -7   7   3        1.81        3.51      1.70 o
  -6   7   3       15.78       17.07      1.74 o
  -5   7   3      236.40      247.81      3.26 o
  -4   7   3      260.43      279.68      4.85 o
  -3   7   3      856.75      917.30      9.11 o
  -2   7   3      380.80      419.18      7.03 o
  -1   7   3      284.52      304.48      5.29 o
   0   7   3        0.31        2.42      1.58 o
   1   7   3      126.86      139.99      1.76 o
   2   7   3      312.98      332.80      5.11 o
   3   7   3      227.81      251.15      2.88 o
   4   7   3      182.23      194.17      2.30 o
   5   7   3       45.96       49.70      2.03 o
   6   7   3       26.66       27.67      1.91 o
   7   7   3        1.68        0.53      2.19 o
  -6   8   3        0.08       -1.93      1.61 o
  -5   8   3       19.21       17.47      1.67 o
  -4   8   3      105.07      108.43      2.14 o
  -3   8   3       20.95       27.02      1.65 o
  -2   8   3      245.06      269.40      4.06 o
  -1   8   3       67.33       74.33      1.93 o
   0   8   3        2.61        2.91      1.42 o
   1   8   3      107.62      119.60      2.34 o
   2   8   3      314.10      345.44      4.87 o
   3   8   3      737.47      752.58     15.27 o
   4   8   3      299.93      316.32      3.80 o
   5   8   3      594.41      624.21     10.41 o
   6   8   3       40.61       41.02      1.87 o
   7   8   3      184.25      186.06      3.46 o
  -6   9   3       44.14       42.19      1.99 o
  -5   9   3        2.59        2.85      1.80 o
  -4   9   3        7.03        7.76      1.63 o
  -3   9   3        8.79       12.88      1.56 o
  -2   9   3       27.59       32.01      1.99 o
  -1   9   3        5.94        6.07      1.75 o
   0   9   3        2.35        1.57      1.51 o
   1   9   3        0.03        1.24      1.75 o
   2   9   3      102.84      114.61      2.46 o
   3   9   3        8.93       13.19      2.00 o
   4   9   3      166.77      173.26      2.18 o
   5   9   3       12.09       15.06      1.84 o
   6   9   3       32.08       33.78      1.81 o
   7   9   3        0.19        1.15      2.02 o
  -5  10   3       15.48       13.28      1.60 o
  -4  10   3        2.92        4.59      1.61 o
  -3  10   3        3.02        3.56      1.51 o
  -2  10   3        0.03        0.40      1.32 o
  -1  10   3        0.06        4.42      1.72 o
   0  10   3        0.01        1.24      1.31 o
   1  10   3        0.62        3.77      1.74 o
   2  10   3        1.48        3.40      1.38 o
   3  10   3        2.70        3.97      1.74 o
   4  10   3        1.47        2.27      1.62 o
   5  10   3        7.17        6.22      1.89 o
   6  10   3        6.86        5.98      1.92 o
   7  10   3       35.22       33.36      2.17 o
  -5  11   3       64.00       58.38      1.94 o
  -4  11   3        4.37        3.56      1.68 o
  -3  11   3       85.90       73.23      1.99 o
  -2  11   3        8.74       10.16      1.44 o
  -1  11   3       14.34       11.90      1.25 o
   0  11   3        0.29        2.12      1.55 o
   1  11   3        2.72        1.32      2.04 o
   2  11   3        6.86        9.21      2.04 o
   3  11   3        0.32        0.54      1.43 o
   4  11   3        1.10        1.22      2.07 o
   5  11   3       25.55       21.11      1.98 o
   6  11   3       37.09       34.50      2.13 o
  -4  12   3       73.24       70.65      1.95 o
  -3  12   3      414.74      351.40      8.15 o
  -2  12   3       40.17       37.63      1.81 o
  -1  12   3      131.85      107.55      1.84 o
   0  12   3        0.68        3.59      1.45 o
   1  12   3       39.40       31.67      1.98 o
   2  12   3        0.97        1.18      1.72 o
   3  12   3      127.84      103.02      4.23 o
   4  12   3       12.71       14.36      2.24 o
   5  12   3       10.80       10.55      1.81 o
   6  12   3       11.41       11.62      2.16 o
  -4  13   3       12.59       12.95      1.77 o
  -3  13   3      157.75      142.43      3.19 o
  -2  13   3       85.32       83.91      1.88 o
  -1  13   3       92.49       75.65      2.04 o
   0  13   3        2.96        3.80      1.49 o
   1  13   3       66.49       55.79      2.51 o
   2  13   3       82.01       76.62      3.46 o
   3  13   3      392.00      329.61      2.94 o
   4  13   3       70.65       69.54      2.62 o
   5  13   3      197.44      171.37      2.61 o
  -3  14   3        2.77        4.83      2.03 o
  -2  14   3        0.01        4.10      1.78 o
  -1  14   3        1.43       -0.43      1.75 o
   0  14   3        0.82        1.75      1.54 o
   1  14   3       17.13       15.93      2.22 o
   2  14   3       12.67       15.43      1.74 o
   3  14   3      135.18      123.53      3.65 o
   4  14   3       35.51       37.12      2.52 o
  -1  15   3        3.85        3.77      1.80 o
   0  15   3        0.12        1.40      1.84 o
   1  15   3        0.87        2.01      1.60 o
   2  15   3        0.05        1.78      1.99 o
   3  15   3        4.37        4.34      2.05 o
  -1 -15   4        3.35        1.94      1.71 o
  -3 -14   4        0.04        0.35      1.53 o
  -2 -14   4      163.18      170.19      2.30 o
  -1 -14   4        1.11        3.40      1.77 o
   0 -14   4       45.44       48.48      1.89 o
   1 -14   4        3.82        5.09      1.48 o
   2 -14   4        5.92        7.06      1.71 o
  -4 -13   4      121.58      123.72      5.83 o
  -3 -13   4       37.11       34.25      1.73 o
  -2 -13   4      169.84      172.19      2.42 o
  -1 -13   4       22.78       22.27      1.93 o
   0 -13   4       54.10       53.74      2.01 o
   1 -13   4        9.29        9.81      1.56 o
   2 -13   4       37.00       37.60      1.81 o
   3 -13   4        1.07        3.24      1.50 o
  -5 -12   4      143.42      142.97      2.59 o
  -4 -12   4      281.13      285.24      6.33 o
  -3 -12   4      100.77      102.35      2.85 o
  -2 -12   4      103.06       98.10      1.87 o
  -1 -12   4       34.38       39.60      1.81 o
   0 -12   4       25.20       28.61      1.70 o
   1 -12   4        0.35        2.20      1.62 o
   2 -12   4      205.85      216.57      5.71 o
   3 -12   4       26.52       25.26      1.87 o
   4 -12   4      104.68      107.03      2.88 o
  -6 -11   4       94.07       98.66      3.72 o
  -5 -11   4       69.51       68.63      2.52 o
  -4 -11   4       13.15       15.73      1.74 o
  -3 -11   4        3.65        3.77      1.89 o
  -2 -11   4       41.65       45.00      1.92 o
  -1 -11   4       25.93       23.93      1.66 o
   0 -11   4      464.80      457.51      9.31 o
   1 -11   4      183.99      188.58      2.78 o
   2 -11   4      645.68      655.04     10.26 o
   3 -11   4      124.99      133.83      2.44 o
   4 -11   4      109.94      105.55      2.68 o
  -6 -10   4      222.68      236.32      3.67 o
  -5 -10   4       15.78       19.47      2.16 o
  -4 -10   4      250.26      261.00      4.84 o
  -3 -10   4      864.58      893.78     15.31 o
  -2 -10   4     4587.19     4520.63     79.53 o
  -1 -10   4     3153.97     3175.21     66.05 o
   0 -10   4     5907.11     5523.87    209.48 o
   1 -10   4     1371.04     1401.92     20.45 o
   2 -10   4      837.82      834.88     14.88 o
   3 -10   4        0.52        1.06      1.58 o
   4 -10   4      148.97      159.45      4.68 o
   5 -10   4      200.30      210.82      2.57 o
  -7  -9   4       14.03       13.46      4.17 o
  -6  -9   4      451.22      468.46      9.65 o
  -5  -9   4      227.33      243.16      3.14 o
  -4  -9   4     1028.52     1062.39     20.68 o
  -3  -9   4       83.60       88.18      2.18 o
  -2  -9   4        3.79        3.30      1.85 o
  -1  -9   4      534.77      518.08      7.97 o
   0  -9   4     2099.49     2017.71     26.03 o
   1  -9   4     1738.57     1710.82     21.58 o
   2  -9   4     2454.00     2426.66      7.98 o
   3  -9   4      399.78      404.36      7.04 o
   4  -9   4      252.55      258.31      4.84 o
   5  -9   4       47.07       49.12      1.95 o
   6  -9   4       54.39       57.05      2.12 o
  -7  -8   4       73.81       80.63      4.60 o
  -6  -8   4      134.65      135.37      4.50 o
  -5  -8   4       68.02       74.98      2.35 o
  -4  -8   4       18.95       19.74      2.06 o
  -3  -8   4        0.07        1.89      1.68 o
  -2  -8   4      638.59      619.74      5.92 o
  -1  -8   4       95.69       96.29      1.73 o
   0  -8   4     1182.19     1107.07     12.02 o
   1  -8   4      125.47      121.87      1.97 o
   2  -8   4     1152.32     1112.32      3.42 o
   3  -8   4      107.35      110.68      3.81 o
   4  -8   4      890.38      904.14     11.39 o
   5  -8   4      173.22      191.18      3.59 o
   6  -8   4      453.11      459.69     16.28 o
  -7  -7   4      127.56      143.49      4.78 o
  -6  -7   4       25.38       25.99      3.75 o
  -5  -7   4      157.28      165.85      3.09 o
  -4  -7   4      180.53      181.35      2.82 o
  -3  -7   4        0.07        0.48      1.50 o
  -2  -7   4      311.50      313.57      4.52 o
  -1  -7   4      254.41      217.37      2.41 o
   0  -7   4      197.68      208.66      3.30 o
   1  -7   4      261.23      224.86      2.08 o
   2  -7   4       10.05       12.08      1.39 o
   3  -7   4       28.09       26.17      1.59 o
   4  -7   4      112.67      120.92      2.00 o
   5  -7   4        4.41        4.45      1.31 o
   6  -7   4      184.32      185.23      3.54 o
  -7  -6   4      192.91      179.80      5.02 o
  -6  -6   4      110.29      112.72      4.32 o
  -5  -6   4      626.38      632.92     15.83 o
  -4  -6   4      136.15      144.76      2.89 o
  -3  -6   4      713.06      738.72      4.92 o
  -2  -6   4      147.18      149.96      2.39 o
  -1  -6   4      472.06      448.07      5.01 o
   0  -6   4       57.78       54.10      1.72 o
   1  -6   4      297.42      300.36      2.25 o
   2  -6   4       48.52       45.42      1.66 o
   3  -6   4       49.53       55.48      1.56 o
   4  -6   4      302.25      308.05      2.80 o
   5  -6   4       12.70       16.95      1.58 o
   6  -6   4      277.85      277.42     12.39 o
   7  -6   4       50.65       51.27      9.60 o
  -7  -5   4       23.25       23.13      4.60 o
  -6  -5   4        1.37        2.39      3.56 o
  -5  -5   4        5.44        9.10      3.33 o
  -4  -5   4       60.49       69.71      2.56 o
  -3  -5   4     1264.11     1325.29      9.93 o
  -2  -5   4      193.14      228.53      5.17 o
  -1  -5   4     5097.37     5264.84     52.30 o
   0  -5   4       36.80       51.43      1.76 o
   1  -5   4     1059.68     1200.02      3.99 o
   2  -5   4      150.54      145.78      2.11 o
   3  -5   4      517.00      524.01      2.97 o
   4  -5   4      180.80      189.39      2.98 o
   5  -5   4      714.58      745.21     11.02 o
   6  -5   4       15.49       16.46      1.60 o
   7  -5   4       54.75       54.66      1.77 o
  -8  -4   4        2.08        3.19      6.14 o
  -7  -4   4       20.37       22.45      3.32 o
  -6  -4   4        9.78       10.52      2.99 o
  -5  -4   4      182.37      180.87     13.25 o
  -4  -4   4       25.89       23.46      2.44 o
  -3  -4   4       18.11       14.79      2.13 o
  -2  -4   4      779.57      784.57      4.60 o
  -1  -4   4     3062.98     3229.71     29.89 o
   0  -4   4     2058.81     2119.92     20.20 o
   1  -4   4     7925.69     7671.62     71.61 o
   2  -4   4     1038.55     1094.09      4.40 o
   3  -4   4     1306.06     1330.21     19.45 o
   4  -4   4       50.08       53.52      2.17 o
   5  -4   4       63.98       65.19      1.63 o
   6  -4   4       46.80       44.83      2.16 o
   7  -4   4      178.45      176.22      6.04 o
  -8  -3   4        0.52        1.21      3.51 o
  -7  -3   4        1.66        0.81      3.25 o
  -6  -3   4       59.58       63.61      2.62 o
  -5  -3   4        0.83        1.83      2.32 o
  -4  -3   4      251.30      249.00      7.76 o
  -3  -3   4      380.18      393.78      3.27 o
  -2  -3   4      148.68      164.48      2.51 o
  -1  -3   4     2981.62     2986.41     18.62 o
   0  -3   4        1.12       10.25      1.59 o
   1  -3   4     2070.65     2014.48     10.96 o
   2  -3   4       26.82       24.71      1.36 o
   3  -3   4      192.86      182.36      2.51 o
   4  -3   4       38.30       39.96      1.43 o
   5  -3   4       26.87       25.52      1.70 o
   6  -3   4        7.61        6.03      1.61 o
   7  -3   4       31.68       26.50      1.97 o
  -8  -2   4       12.31        7.52      4.78 o
  -7  -2   4        3.69        3.31      2.87 o
  -6  -2   4        9.83        8.90      2.17 o
  -5  -2   4       87.77       89.25      2.16 o
  -4  -2   4        0.17        0.26      1.49 o
  -3  -2   4      887.23      871.63      6.80 o
  -2  -2   4        0.01        1.05      1.75 o
  -1  -2   4     2143.15     2066.22     12.01 o
   0  -2   4        0.35       -0.10      1.48 o
   1  -2   4      264.82      238.59      2.29 o
   2  -2   4      176.48      186.58      1.91 o
   3  -2   4      137.35      136.68      1.70 o
   4  -2   4      244.04      249.02      2.05 o
   5  -2   4      145.91      147.23      2.76 o
   6  -2   4       47.96       51.03      1.57 o
   7  -2   4       24.41       23.82      1.81 o
   8  -2   4        1.11        0.50      2.22 o
  -8  -1   4        3.98        0.55      3.21 o
  -7  -1   4      237.53      235.07      9.52 o
  -6  -1   4        0.22        0.44      1.97 o
  -5  -1   4       60.71       63.39      2.03 o
  -4  -1   4       56.07       59.31      1.85 o
  -3  -1   4      152.05      149.94      2.14 o
  -2  -1   4      382.73      390.03      5.29 o
  -1  -1   4      100.56       98.52      2.17 o
   0  -1   4      551.93      530.18      4.64 o
   1  -1   4      785.36      763.77      6.24 o
   2  -1   4      232.78      232.28      2.13 o
   3  -1   4      830.51      787.30      3.29 o
   4  -1   4        0.83        3.40      1.47 o
   5  -1   4      111.87      108.56      1.95 o
   6  -1   4       12.69       16.17      1.76 o
   7  -1   4        0.12        1.25      1.87 o
   8  -1   4        0.18        0.28      2.20 o
  -8   0   4        0.05        0.62      2.92 o
  -7   0   4       99.91      103.76      2.63 o
  -6   0   4       84.23       86.59      2.46 o
  -5   0   4      134.33      133.55      2.47 o
  -4   0   4      325.89      344.18      4.75 o
  -3   0   4      173.99      162.78      2.20 o
  -2   0   4      207.33      208.42      2.89 o
  -1   0   4     5561.16     4958.85     35.69 o
   0   0   4        2.83        4.39      1.87 o
   1   0   4     5762.42     5210.52     36.54 o
   2   0   4       77.26       87.06      1.88 o
   3   0   4      308.46      292.86      2.42 o
   4   0   4       49.31       53.58      1.60 o
   5   0   4       18.19       21.07      1.68 o
   6   0   4        3.88        3.32      1.39 o
   7   0   4        1.32        2.72      1.82 o
   8   0   4        3.78        2.54      1.94 o
  -8   1   4       35.89       28.44      2.62 o
  -7   1   4        2.67        3.87      2.24 o
  -6   1   4        4.47        6.08      1.86 o
  -5   1   4       78.32       82.85      1.75 o
  -4   1   4        9.28       10.84      1.54 o
  -3   1   4      344.23      375.24      4.92 o
  -2   1   4      186.67      205.67      2.06 o
  -1   1   4     1390.90     1329.62     15.49 o
   0   1   4      535.13      581.90      4.86 o
   1   1   4     1952.49     1788.62     11.19 o
   2   1   4      612.85      629.99      5.17 o
   3   1   4      108.18      105.90      1.73 o
   4   1   4      146.70      158.51      2.17 o
   5   1   4      197.26      202.92      3.03 o
   6   1   4        4.50        4.99      1.77 o
   7   1   4      206.49      194.79     13.17 o
   8   1   4        0.04        0.94      1.76 o
  -8   2   4        8.37       10.72      2.53 o
  -7   2   4       10.44        8.65      2.28 o
  -6   2   4        0.17        1.04      1.78 o
  -5   2   4        0.89        1.13      1.69 o
  -4   2   4       39.60       36.92      1.64 o
  -3   2   4       18.69       20.05      1.50 o
  -2   2   4     1213.03     1215.04     10.75 o
  -1   2   4      157.85      185.17      3.81 o
   0   2   4     1707.35     1711.50     34.88 o
   1   2   4      632.64      676.27      4.53 o
   2   2   4       81.48       73.04      2.12 o
   3   2   4      376.59      413.49      2.71 o
   4   2   4      116.39      121.39      2.08 o
   5   2   4        2.81        3.22      1.61 o
   6   2   4       53.40       55.49      1.83 o
   7   2   4      157.03      170.10     12.95 o
   8   2   4        1.14        1.07      2.92 o
  -7   3   4        0.17        0.70      1.71 o
  -6   3   4       18.19       16.14      1.65 o
  -5   3   4        0.09        1.33      1.49 o
  -4   3   4      408.47      392.79      3.83 o
  -3   3   4       49.85       49.43      1.47 o
  -2   3   4      373.81      353.70      3.91 o
  -1   3   4      565.95      612.87      7.27 o
   0   3   4      329.34      390.20      7.64 o
   1   3   4      357.26      365.33      7.88 o
   2   3   4      614.91      623.47      8.43 o
   3   3   4       16.47       17.02      1.74 o
   4   3   4      107.70      103.74      2.04 o
   5   3   4      100.53      109.81      2.57 o
   6   3   4        5.63        6.72      1.49 o
   7   3   4        2.83        4.43      2.40 o
   8   3   4        8.59        7.83      4.17 o
  -7   4   4       23.35       21.63      3.18 o
  -6   4   4       16.98       18.11      1.65 o
  -5   4   4        6.80        7.33      1.45 o
  -4   4   4       30.46       33.11      1.53 o
  -3   4   4       24.12       25.12      1.40 o
  -2   4   4       39.09       36.11      1.65 o
  -1   4   4       38.92       36.33      1.81 o
   0   4   4      616.36      603.48     10.35 o
   1   4   4       43.06       60.53      2.32 o
   2   4   4     1013.10      963.34     17.46 o
   3   4   4       75.46       75.63      2.53 o
   4   4   4      314.30      300.58      4.69 o
   5   4   4       10.11       10.74      1.85 o
   6   4   4        3.39        4.55      2.68 o
   7   4   4        6.62        5.90      2.66 o
   8   4   4       25.00       26.69      4.36 o
  -7   5   4        3.18        2.50      1.77 o
  -6   5   4       27.15       27.61      1.58 o
  -5   5   4        2.14        2.32      1.45 o
  -4   5   4        2.00        4.15      1.27 o
  -3   5   4       16.11       19.79      1.77 o
  -2   5   4      540.87      500.91      6.72 o
  -1   5   4       20.01       22.92      1.38 o
   0   5   4     1350.18     1308.84     11.23 o
   1   5   4      152.18      167.06      2.86 o
   2   5   4      358.51      317.34     16.15 o
   3   5   4       40.12       41.88      1.89 o
   4   5   4        2.18        0.95      2.34 o
   5   5   4        0.13        0.16      2.01 o
   6   5   4       10.38        8.78      1.83 o
   7   5   4        0.06        0.90      2.55 o
   8   5   4        1.43       -0.42      2.96 o
  -7   6   4        1.65        1.52      1.72 o
  -6   6   4        4.81        5.29      1.41 o
  -5   6   4      106.35      108.44      1.88 o
  -4   6   4      135.98      131.00      1.87 o
  -3   6   4       57.17       61.15      2.19 o
  -2   6   4      382.61      360.12      5.42 o
  -1   6   4       14.81       25.91      1.62 o
   0   6   4      108.47      108.38      1.71 o
   1   6   4       21.99       34.93      1.47 o
   2   6   4       10.86        8.13      1.55 o
   3   6   4        6.08        7.54      1.66 o
   4   6   4       50.78       49.44      1.85 o
   5   6   4       15.62       15.35      1.62 o
   6   6   4       23.00       25.48      2.03 o
   7   6   4       18.94       19.13      2.77 o
  -7   7   4       95.08       88.89      3.58 o
  -6   7   4       96.70      101.63      2.57 o
  -5   7   4        1.11        2.75      1.43 o
  -4   7   4       66.66       62.10      2.09 o
  -3   7   4       56.39       55.17      2.18 o
  -2   7   4        1.18        1.80      1.97 o
  -1   7   4       14.92       25.86      2.23 o
   0   7   4       98.06       88.67      1.96 o
   1   7   4        1.08        2.98      1.44 o
   2   7   4      301.53      266.59      7.16 o
   3   7   4       57.08       57.13      2.18 o
   4   7   4      238.54      223.56      2.76 o
   5   7   4       35.37       40.68      1.89 o
   6   7   4       65.09       62.94      1.91 o
   7   7   4        8.60       10.95      1.96 o
  -6   8   4       25.46       28.02      1.85 o
  -5   8   4       19.18       18.04      1.58 o
  -4   8   4        5.18        4.68      1.66 o
  -3   8   4       78.90       77.17      1.86 o
  -2   8   4        3.35        5.96      1.61 o
  -1   8   4      450.22      449.66      7.04 o
   0   8   4        0.40        1.49      1.43 o
   1   8   4      271.30      289.07      3.37 o
   2   8   4       82.67       67.04      1.92 o
   3   8   4       90.07       94.82      4.12 o
   4   8   4       60.30       57.16      1.74 o
   5   8   4       62.16       62.60      2.02 o
   6   8   4        0.29        1.66      1.71 o
   7   8   4        7.40        7.06      2.09 o
  -6   9   4        0.17        1.47      1.66 o
  -5   9   4       16.66       17.31      1.72 o
  -4   9   4       10.19        8.71      2.15 o
  -3   9   4        2.44        2.45      1.44 o
  -2   9   4      218.49      204.47      1.88 o
  -1   9   4      181.15      195.72      3.09 o
   0   9   4      530.56      540.57     14.27 o
   1   9   4      534.09      532.53      5.96 o
   2   9   4      187.15      189.75      3.09 o
   3   9   4      118.68      114.68      2.21 o
   4   9   4       18.48       21.45      1.60 o
   5   9   4       10.19       10.34      1.82 o
   6   9   4      133.29      143.85      3.41 o
   7   9   4       69.46       67.04      2.33 o
  -5  10   4        0.27        2.32      1.76 o
  -4  10   4       55.04       58.92      2.25 o
  -3  10   4       42.04       47.22      1.80 o
  -2  10   4       21.83       19.82      1.63 o
  -1  10   4      254.97      258.07      3.37 o
   0  10   4       19.21       23.24      2.25 o
   1  10   4      170.09      158.89      2.94 o
   2  10   4      102.35       96.19      2.23 o
   3  10   4       17.68       15.88      1.77 o
   4  10   4       54.62       49.04      1.79 o
   5  10   4       14.65       15.95      1.93 o
   6  10   4        0.09       -0.36      1.94 o
  -5  11   4       21.55       18.88      1.87 o
  -4  11   4        4.96        5.13      1.73 o
  -3  11   4      110.65      103.68      2.02 o
  -2  11   4       56.75       47.61      1.67 o
  -1  11   4      105.66       82.42      1.99 o
   0  11   4      111.44       86.33      1.98 o
   1  11   4        3.58        3.32      1.58 o
   2  11   4      141.34      125.09      3.41 o
   3  11   4       16.80       19.24      1.77 o
   4  11   4       67.21       68.61      1.90 o
   5  11   4       16.49       16.45      1.75 o
   6  11   4        3.64        3.78      2.04 o
  -4  12   4       56.98       55.96      2.87 o
  -3  12   4       60.89       66.36      2.13 o
  -2  12   4      113.98      120.29      3.41 o
  -1  12   4       35.01       26.47      1.59 o
   0  12   4      102.39      105.51      2.40 o
   1  12   4       27.59       27.98      1.53 o
   2  12   4       13.49       19.05      1.82 o
   3  12   4      117.60      103.26      2.16 o
   4  12   4       12.88       11.60      1.98 o
   5  12   4       38.78       38.88      2.09 o
  -3  13   4        8.27        9.11      2.05 o
  -2  13   4       19.05       23.42      2.22 o
  -1  13   4      519.66      429.89     11.14 o
   0  13   4        2.27        2.70      1.51 o
   1  13   4      742.10      630.81     12.34 o
   2  13   4       85.79       77.69      2.67 o
   3  13   4      170.44      158.17      2.74 o
   4  13   4       85.87       80.62      2.53 o
   5  13   4        0.63        1.82      2.09 o
  -2  14   4       38.95       30.57      2.82 o
  -1  14   4        2.15        4.92      1.75 o
   0  14   4      277.98      251.37      2.13 o
   1  14   4       17.67        8.04      1.75 o
   2  14   4      152.27      141.42      3.32 o
   3  14   4        3.76       -0.61      2.19 o
   4  14   4        8.48        9.93      2.11 o
  -1  15   4       33.14       34.68      2.07 o
   0  15   4       26.88       20.35      2.86 o
   1  15   4       12.91       15.29      1.87 o
   2  15   4        6.59        8.97      1.56 o
   3  15   4       26.82       22.12      2.42 o
  -3 -14   5        0.79        2.38      2.23 o
  -2 -14   5       23.98       20.59      1.87 o
  -1 -14   5        0.31        2.49      1.78 o
   0 -14   5        0.06        0.76      1.48 o
   1 -14   5        0.00        1.39      1.82 o
  -4 -13   5        4.75        7.27      2.06 o
  -3 -13   5        7.17        9.30      2.11 o
  -2 -13   5        0.97        0.43      1.71 o
  -1 -13   5        1.39        2.55      1.92 o
   0 -13   5        0.07        0.59      1.53 o
   1 -13   5        0.01        0.60      1.72 o
   2 -13   5        6.89        5.68      1.85 o
   3 -13   5        0.13       -1.00      1.68 o
  -5 -12   5        6.16        7.24      2.41 o
  -4 -12   5        0.10        0.17      2.30 o
  -3 -12   5        7.51        8.05      1.79 o
  -2 -12   5        1.10        3.36      1.66 o
  -1 -12   5        1.43        2.33      1.79 o
   0 -12   5        0.91        1.89      1.47 o
   1 -12   5        1.24        3.00      1.67 o
   2 -12   5        5.16        4.19      1.68 o
   3 -12   5        8.07        9.05      1.96 o
   4 -12   5        1.31        1.66      1.67 o
  -5 -11   5        0.49        4.01      2.26 o
  -4 -11   5        0.01       -0.37      2.14 o
  -3 -11   5       25.71       27.08      2.33 o
  -2 -11   5        0.13        0.62      1.44 o
  -1 -11   5        6.56        7.80      1.81 o
   0 -11   5        0.78        1.09      1.49 o
   1 -11   5       13.83       15.78      1.52 o
   2 -11   5        0.11        2.11      1.61 o
   3 -11   5        8.65       10.97      1.67 o
   4 -11   5        0.31        1.06      1.73 o
  -6 -10   5      163.64      160.92      3.39 o
  -5 -10   5      403.01      424.16      6.19 o
  -4 -10   5      442.85      449.28      7.78 o
  -3 -10   5      215.84      227.34      3.41 o
  -2 -10   5      158.59      162.44      1.85 o
  -1 -10   5        2.95        5.18      1.44 o
   0 -10   5        1.10        1.84      1.42 o
   1 -10   5        0.10        2.16      1.42 o
   2 -10   5        4.93        6.73      1.38 o
   3 -10   5       24.55       25.91      1.38 o
   4 -10   5       10.63       11.72      1.56 o
   5 -10   5       20.46       22.66      3.06 o
  -6  -9   5        2.52        3.16      2.29 o
  -5  -9   5      414.55      436.00      8.76 o
  -4  -9   5      760.74      781.55     14.65 o
  -3  -9   5      974.65      973.33     18.75 o
  -2  -9   5      895.65      877.51     14.14 o
  -1  -9   5      136.26      131.98      3.43 o
   0  -9   5        2.16        2.50      1.46 o
   1  -9   5      262.18      263.41      2.35 o
   2  -9   5      612.47      596.26      9.07 o
   3  -9   5      399.15      422.50      2.90 o
   4  -9   5      298.02      304.68      3.80 o
   5  -9   5       79.82       86.71      1.98 o
  -7  -8   5       35.96       36.78      4.36 o
  -6  -8   5      305.84      300.29      4.59 o
  -5  -8   5        6.66        8.35      2.26 o
  -4  -8   5        7.49        6.38      1.99 o
  -3  -8   5      115.40      123.66      1.94 o
  -2  -8   5      166.04      170.16      2.94 o
  -1  -8   5      104.01      101.80      1.71 o
   0  -8   5        0.27        0.74      1.40 o
   1  -8   5      200.79      182.85      2.55 o
   2  -8   5      657.97      661.23      9.91 o
   3  -8   5      900.61      898.69     10.10 o
   4  -8   5      774.07      794.13      9.16 o
   5  -8   5      456.88      472.70      8.77 o
   6  -8   5      157.63      144.66      8.85 o
  -7  -7   5       29.74       25.38      3.14 o
  -6  -7   5        5.05        8.30      3.71 o
  -5  -7   5      144.96      151.07      3.04 o
  -4  -7   5       13.86       12.90      2.04 o
  -3  -7   5      169.59      170.07      2.68 o
  -2  -7   5        0.11        0.38      1.31 o
  -1  -7   5       11.84       10.49      1.33 o
   0  -7   5        1.13        1.87      1.52 o
   1  -7   5        0.15        0.90      1.35 o
   2  -7   5       32.13       35.13      1.58 o
   3  -7   5       55.63       56.73      1.67 o
   4  -7   5        1.06        3.00      1.39 o
   5  -7   5       58.78       60.77      1.65 o
   6  -7   5       53.89       51.40      4.52 o
  -7  -6   5       28.48       28.00      4.22 o
  -6  -6   5       22.17       20.45      3.75 o
  -5  -6   5        2.48        3.53      2.46 o
  -4  -6   5       53.44       54.16      2.26 o
  -3  -6   5       20.09       28.55      2.01 o
  -2  -6   5       44.24       43.52      1.80 o
  -1  -6   5       16.75       19.38      1.34 o
   0  -6   5        1.27        2.18      1.27 o
   1  -6   5       52.57       56.41      1.68 o
   2  -6   5        4.41        4.07      1.38 o
   3  -6   5      153.40      158.04      1.97 o
   4  -6   5       23.93       22.87      1.58 o
   5  -6   5       49.71       49.43      1.51 o
   6  -6   5      200.63      202.96     15.96 o
   7  -6   5       11.49       10.28      2.18 o
  -7  -5   5       21.71       24.30      3.89 o
  -6  -5   5        3.10        2.20      3.61 o
  -5  -5   5      566.26      554.17     11.04 o
  -4  -5   5       16.25       18.24      1.95 o
  -3  -5   5     1271.34     1320.67     21.74 o
  -2  -5   5       22.89       27.45      1.77 o
  -1  -5   5      210.16      231.47      2.17 o
   0  -5   5        0.41        1.22      1.34 o
   1  -5   5       29.74       32.07      1.34 o
   2  -5   5       30.88       34.43      1.32 o
   3  -5   5       17.40       21.99      1.31 o
   4  -5   5       23.07       23.60      1.54 o
   5  -5   5      121.91      122.71      1.65 o
   6  -5   5        0.80        1.41      1.56 o
   7  -5   5       37.15       34.69      2.10 o
  -7  -4   5        5.26        6.47      3.33 o
  -6  -4   5       41.42       36.68      3.94 o
  -5  -4   5      560.12      578.83      6.14 o
  -4  -4   5      150.43      157.08      5.66 o
  -3  -4   5     2605.40     2666.35     28.43 o
  -2  -4   5      133.44      139.33      2.88 o
  -1  -4   5      961.64     1011.09     11.95 o
   0  -4   5        0.47        1.25      1.38 o
   1  -4   5     1174.01     1289.43      5.63 o
   2  -4   5       68.10       73.62      1.49 o
   3  -4   5     1619.33     1674.36      5.92 o
   4  -4   5       28.88       31.59      1.49 o
   5  -4   5       98.03       95.37      1.99 o
   6  -4   5        4.32        2.71      1.45 o
   7  -4   5       48.91       46.44      2.09 o
  -8  -3   5       23.85       13.36     11.14 o
  -7  -3   5       78.22       70.95     14.53 o
  -6  -3   5       12.50       11.46      2.41 o
  -5  -3   5       20.14       23.39      2.51 o
  -4  -3   5       66.81       62.77      2.02 o
  -3  -3   5      210.39      204.52      4.65 o
  -2  -3   5      250.10      257.23      3.15 o
  -1  -3   5      409.76      415.46      4.21 o
   0  -3   5        0.29        1.22      1.34 o
   1  -3   5      772.48      809.72      3.32 o
   2  -3   5      207.81      212.47      2.03 o
   3  -3   5     2484.46     2552.75     19.15 o
   4  -3   5      131.72      138.53      2.52 o
   5  -3   5      824.73      855.55      7.35 o
   6  -3   5       24.08       22.04      1.81 o
   7  -3   5       14.46       13.55      1.57 o
  -8  -2   5        7.08        5.57      3.17 o
  -7  -2   5        9.97        7.30      2.93 o
  -6  -2   5       48.74       45.62      1.96 o
  -5  -2   5       13.83       13.80      1.83 o
  -4  -2   5        6.15        7.13      1.39 o
  -3  -2   5       74.65       71.49      1.76 o
  -2  -2   5       43.05       40.08      1.75 o
  -1  -2   5       10.34       10.07      1.51 o
   0  -2   5        1.06        1.86      1.16 o
   1  -2   5        2.66        2.06      1.47 o
   2  -2   5      120.03      120.48      1.67 o
   3  -2   5       89.27       86.94      1.65 o
   4  -2   5       66.81       62.78      1.60 o
   5  -2   5       70.53       71.74      2.51 o
   6  -2   5       22.09       22.69      1.65 o
   7  -2   5        5.93        9.28      1.58 o
  -8  -1   5        0.26       -0.60      3.04 o
  -7  -1   5      125.97      117.23     10.58 o
  -6  -1   5        0.32        0.41      2.19 o
  -5  -1   5      116.27      117.80      2.46 o
  -4  -1   5       40.61       37.21      1.55 o
  -3  -1   5       53.00       56.12      1.69 o
  -2  -1   5      173.81      162.80      3.29 o
  -1  -1   5        1.71        5.32      1.56 o
   0  -1   5        1.75        6.84      1.52 o
   1  -1   5        0.83        2.57      1.25 o
   2  -1   5       56.68       53.07      1.61 o
   3  -1   5       38.47       40.04      1.52 o
   4  -1   5       10.35       13.05      1.37 o
   5  -1   5       85.94       85.83      1.75 o
   6  -1   5       61.53       57.12      1.77 o
   7  -1   5       83.76       79.45      2.05 o
   8  -1   5       14.65        8.53      2.61 o
  -8   0   5       10.90        8.16      3.06 o
  -7   0   5       42.62       44.62      2.40 o
  -6   0   5        8.18       11.18      2.10 o
  -5   0   5      357.36      377.57      5.83 o
  -4   0   5        0.68        2.52      1.51 o
  -3   0   5      522.86      522.43      4.52 o
  -2   0   5       41.11       40.95      1.55 o
  -1   0   5       44.28       37.70      1.53 o
   0   0   5        0.09        0.86      1.77 o
   1   0   5        0.15        1.31      1.57 o
   2   0   5      212.12      198.98      1.83 o
   3   0   5       62.13       63.45      1.54 o
   4   0   5       58.10       51.37      1.44 o
   5   0   5       55.67       63.75      1.67 o
   6   0   5       10.62        9.53      1.40 o
   7   0   5        1.04        2.34      1.68 o
   8   0   5       16.36       12.13      3.49 o
  -8   1   5        0.26        1.08      2.38 o
  -7   1   5       62.84       62.58      2.49 o
  -6   1   5        0.63        1.96      1.90 o
  -5   1   5     1096.34     1130.40     17.53 o
  -4   1   5        2.86        2.27      1.58 o
  -3   1   5     3778.54     3704.50     70.65 o
  -2   1   5        5.14        4.85      1.36 o
  -1   1   5     1599.80     1556.08     22.76 o
   0   1   5        1.32        1.34      1.43 o
   1   1   5      924.67      869.68     10.48 o
   2   1   5        0.89        0.45      1.77 o
   3   1   5      819.96      822.32     10.42 o
   4   1   5       11.15       11.14      1.71 o
   5   1   5        0.28       -0.42      1.43 o
   6   1   5        2.17        2.74      1.69 o
   7   1   5      144.68      136.03      9.99 o
   8   1   5        0.11        0.94      1.99 o
  -7   2   5       17.87       17.92      2.33 o
  -6   2   5        4.62        6.53      1.88 o
  -5   2   5        0.08        1.18      1.63 o
  -4   2   5       91.87       98.91      2.62 o
  -3   2   5      352.97      350.63      5.96 o
  -2   2   5      131.74      141.60      2.03 o
  -1   2   5      474.45      465.87     10.17 o
   0   2   5        0.12        1.95      1.94 o
   1   2   5     1192.80     1163.41      6.10 o
   2   2   5       29.09       27.74      1.70 o
   3   2   5     3907.23     3860.22     29.89 o
   4   2   5        4.13        4.87      1.69 o
   5   2   5     1227.16     1263.12      5.35 o
   6   2   5       18.54       21.75      1.73 o
   7   2   5       31.03       28.78      2.19 o
   8   2   5       11.96        9.47      2.53 o
  -7   3   5        4.90        4.17      1.90 o
  -6   3   5       21.14       21.86      1.62 o
  -5   3   5      109.77      111.96      3.38 o
  -4   3   5       14.30       16.16      1.31 o
  -3   3   5      289.57      305.25      2.98 o
  -2   3   5       71.66       78.75      1.48 o
  -1   3   5       46.94       49.73      1.48 o
   0   3   5        6.78        7.23      1.32 o
   1   3   5        2.77        6.34      1.77 o
   2   3   5      226.33      236.01      3.05 o
   3   3   5      185.67      174.85      4.29 o
   4   3   5      109.51      106.79      2.06 o
   5   3   5      359.49      371.58      5.66 o
   6   3   5        4.45        4.46      2.27 o
   7   3   5       85.75       78.94      8.56 o
   8   3   5        1.54        3.05      2.95 o
  -7   4   5       11.03        9.84      2.11 o
  -6   4   5       39.55       41.46      1.64 o
  -5   4   5        0.26        1.45      1.43 o
  -4   4   5       10.11       10.71      1.45 o
  -3   4   5       21.05       17.78      1.27 o
  -2   4   5      108.20      111.36      1.78 o
  -1   4   5       32.20       32.76      1.68 o
   0   4   5        4.76        5.25      1.42 o
   1   4   5       83.23       84.98      1.93 o
   2   4   5       47.21       56.66      1.87 o
   3   4   5      352.61      369.90      3.06 o
   4   4   5       29.79       33.26      1.88 o
   5   4   5      110.88      110.25      2.24 o
   6   4   5        1.56        0.34      1.95 o
   7   4   5       11.76       11.57      2.57 o
   8   4   5        2.30        1.75      2.59 o
  -7   5   5        0.12        1.39      1.79 o
  -6   5   5       14.24       13.96      1.73 o
  -5   5   5       53.61       49.44      2.20 o
  -4   5   5       54.31       57.79      1.88 o
  -3   5   5      168.21      159.58      2.91 o
  -2   5   5      205.35      196.79      3.93 o
  -1   5   5       25.12       24.70      1.58 o
   0   5   5        1.50        2.81      1.38 o
   1   5   5       12.35       11.73      1.94 o
   2   5   5      116.26      117.28      2.36 o
   3   5   5        4.72        5.79      1.63 o
   4   5   5        6.64        8.32      1.66 o
   5   5   5       35.10       32.61      1.91 o
   6   5   5       25.32       29.35      2.26 o
   7   5   5        3.32        4.01      2.53 o
  -7   6   5       75.70       64.95      5.04 o
  -6   6   5        8.61       10.32      1.72 o
  -5   6   5      205.61      214.78      1.94 o
  -4   6   5      104.24       98.36      1.71 o
  -3   6   5      367.60      345.68      5.01 o
  -2   6   5      188.09      174.79      3.68 o
  -1   6   5      145.23      130.57      1.74 o
   0   6   5        0.06       -0.61      1.23 o
   1   6   5       72.11       62.73      1.57 o
   2   6   5      205.02      187.82      5.25 o
   3   6   5      192.58      178.92      3.52 o
   4   6   5       50.74       51.15      1.64 o
   5   6   5        5.77        5.39      2.02 o
   6   6   5       30.82       30.93      1.82 o
   7   6   5       22.50       23.82      2.36 o
  -6   7   5        3.76        4.98      1.60 o
  -5   7   5       37.91       37.45      1.57 o
  -4   7   5       44.94       44.08      1.59 o
  -3   7   5       35.77       36.89      1.80 o
  -2   7   5       91.84       85.71      1.66 o
  -1   7   5       31.06       27.04      1.39 o
   0   7   5        0.03        2.01      1.30 o
   1   7   5       48.55       41.97      2.84 o
   2   7   5      160.98      146.55      2.20 o
   3   7   5      380.90      338.70     15.51 o
   4   7   5       90.34       87.14      1.95 o
   5   7   5      219.34      220.63      2.46 o
   6   7   5        8.67        8.39      1.47 o
   7   7   5        0.01        1.64      2.19 o
  -6   8   5       27.84       27.63      1.59 o
  -5   8   5       25.30       25.69      1.52 o
  -4   8   5       26.23       25.20      1.81 o
  -3   8   5        0.06        1.34      1.43 o
  -2   8   5        0.40        0.36      1.35 o
  -1   8   5        2.20        3.09      1.53 o
   0   8   5        0.00        1.19      1.46 o
   1   8   5        4.36        4.26      1.47 o
   2   8   5       54.09       52.02      2.78 o
   3   8   5       13.27       13.34      1.76 o
   4   8   5       98.07       98.87      1.88 o
   5   8   5      156.60      161.90      3.16 o
   6   8   5       18.29       19.61      1.78 o
   7   8   5      116.14      112.34      2.39 o
  -6   9   5        8.78        7.74      1.74 o
  -5   9   5       34.83       39.53      2.13 o
  -4   9   5       36.66       36.17      1.88 o
  -3   9   5       70.73       73.05      2.27 o
  -2   9   5       34.16       32.60      1.61 o
  -1   9   5       12.11       11.10      1.51 o
   0   9   5        0.11        1.37      1.51 o
   1   9   5        0.02       -0.26      1.31 o
   2   9   5       27.60       25.37      1.71 o
   3   9   5        0.03        3.06      1.76 o
   4   9   5        7.40        7.36      1.45 o
   5   9   5        6.32        7.98      1.83 o
   6   9   5        1.28        1.70      1.98 o
   7   9   5       26.08       24.73      2.10 o
  -5  10   5       11.47       12.19      1.68 o
  -4  10   5        1.04        2.52      1.50 o
  -3  10   5        0.67        1.12      1.35 o
  -2  10   5        0.13        1.14      1.55 o
  -1  10   5        2.05        2.22      1.57 o
   0  10   5        0.29        2.90      1.73 o
   1  10   5       10.18       12.38      1.56 o
   2  10   5        9.86       12.75      1.60 o
   3  10   5       68.50       69.38      1.98 o
   4  10   5       54.24       57.05      1.82 o
   5  10   5       66.34       67.29      2.07 o
   6  10   5       37.34       36.34      1.91 o
  -5  11   5        2.54        1.37      1.56 o
  -4  11   5        2.28        2.39      1.58 o
  -3  11   5        0.68        3.77      1.66 o
  -2  11   5        3.57        3.32      1.56 o
  -1  11   5        1.75        1.51      1.75 o
   0  11   5        0.12        0.60      1.58 o
   1  11   5        1.46        1.17      1.42 o
   2  11   5        5.86        4.96      1.42 o
   3  11   5        1.61        0.95      1.57 o
   4  11   5        0.89        2.67      1.64 o
   5  11   5        0.19        1.37      1.72 o
   6  11   5        3.09        2.35      2.08 o
  -4  12   5        0.84        2.31      1.61 o
  -3  12   5        3.26        3.41      1.44 o
  -2  12   5        0.65        1.76      1.63 o
  -1  12   5        2.68        3.36      1.61 o
   0  12   5        0.00       -0.82      1.56 o
   1  12   5        0.01        1.71      1.40 o
   2  12   5        0.07        0.06      1.42 o
   3  12   5        0.00        1.40      1.79 o
   4  12   5        2.66        3.23      2.15 o
   5  12   5        1.10        1.94      2.04 o
  -3  13   5       42.59       34.19      2.46 o
  -2  13   5        1.77        1.45      1.37 o
  -1  13   5        6.77        6.41      1.65 o
   0  13   5        0.65        0.32      1.51 o
   1  13   5        0.35        2.51      1.43 o
   2  13   5        0.18        2.65      1.85 o
   3  13   5        0.01        1.14      2.17 o
   4  13   5        0.22        0.10      2.34 o
   5  13   5        3.74        3.17      1.88 o
  -2  14   5        0.88        0.14      1.65 o
  -1  14   5       11.09        7.96      1.76 o
   0  14   5        0.03        0.70      1.56 o
   1  14   5        3.91        2.31      1.60 o
   2  14   5        0.15       -0.58      1.95 o
   3  14   5       32.77       22.27      1.91 o
   4  14   5        3.98        5.66      2.15 o
  -1  15   5        4.56        4.34      1.54 o
   0  15   5        0.02        2.50      2.02 o
   1  15   5        4.74        5.80      2.05 o
   2  15   5        5.21        2.96      2.08 o
  -2 -14   6       69.54       74.02      3.32 o
  -1 -14   6        7.86        9.53      1.53 o
   0 -14   6      127.00      134.60      5.65 o
   1 -14   6        1.29        1.06      1.88 o
  -4 -13   6       51.90       55.10      2.35 o
  -3 -13   6       26.46       26.24      1.82 o
  -2 -13   6       83.94       87.06      3.64 o
  -1 -13   6       46.52       44.26      1.55 o
   0 -13   6       25.28       32.26      2.00 o
   1 -13   6       16.26       14.69      1.67 o
   2 -13   6        0.65        2.14      1.65 o
  -4 -12   6       34.43       33.97      1.88 o
  -3 -12   6       71.62       70.04      2.26 o
  -2 -12   6        1.10        2.85      1.81 o
  -1 -12   6       48.81       47.56      1.62 o
   0 -12   6       47.81       51.88      1.79 o
   1 -12   6        0.12        2.51      1.44 o
   2 -12   6       83.49       89.85      4.52 o
   3 -12   6       13.80       15.93      1.64 o
  -5 -11   6       23.24       23.89      2.36 o
  -4 -11   6       18.31       19.22      1.99 o
  -3 -11   6       11.57       10.01      1.90 o
  -2 -11   6      199.90      206.14      3.01 o
  -1 -11   6       12.04       11.47      1.48 o
   0 -11   6      296.40      305.89      4.64 o
   1 -11   6       83.39       82.44      1.93 o
   2 -11   6      117.15      120.68      1.98 o
   3 -11   6       50.95       50.16      1.67 o
   4 -11   6        5.27        5.33      1.79 o
  -6 -10   6        0.98       -0.92      2.52 o
  -5 -10   6      125.65      137.38      2.95 o
  -4 -10   6       96.49      102.66      2.45 o
  -3 -10   6       32.45       35.70      1.90 o
  -2 -10   6      189.23      193.21      2.52 o
  -1 -10   6       46.54       48.34      1.54 o
   0 -10   6       29.53       31.66      1.31 o
   1 -10   6       80.75       81.28      1.82 o
   2 -10   6       21.77       22.10      1.51 o
   3 -10   6       19.76       21.01      2.11 o
   4 -10   6       46.45       47.49      1.55 o
   5 -10   6        8.10        9.42      1.69 o
  -6  -9   6      170.21      179.15      4.03 o
  -5  -9   6        0.00        0.98      2.11 o
  -4  -9   6       83.04       82.31      2.31 o
  -3  -9   6      242.28      246.62      4.30 o
  -2  -9   6       32.02       30.77      1.75 o
  -1  -9   6      339.56      340.82      4.04 o
   0  -9   6      308.56      300.64      1.94 o
   1  -9   6      164.49      169.02      1.97 o
   2  -9   6      244.19      243.32      4.10 o
   3  -9   6       72.93       76.41      1.87 o
   4  -9   6       63.85       65.07      1.57 o
   5  -9   6        3.08        5.92      1.54 o
  -6  -8   6       49.40       56.13      3.18 o
  -5  -8   6      179.66      187.54      3.04 o
  -4  -8   6       63.04       65.74      2.25 o
  -3  -8   6       28.13       31.45      1.62 o
  -2  -8   6        1.30        0.91      1.51 o
  -1  -8   6       36.66       35.49      1.45 o
   0  -8   6        2.31        6.23      1.50 o
   1  -8   6       83.19       81.65      1.58 o
   2  -8   6        8.76       11.09      1.44 o
   3  -8   6       91.13       92.90      3.09 o
   4  -8   6       22.05       22.06      1.33 o
   5  -8   6       73.44       69.42      2.11 o
   6  -8   6        2.93        3.92      1.59 o
  -7  -7   6       49.21       50.00      4.41 o
  -6  -7   6       16.19       14.31      2.91 o
  -5  -7   6       48.21       54.23      2.49 o
  -4  -7   6       31.51       34.16      1.92 o
  -3  -7   6      165.61      181.72      2.89 o
  -2  -7   6       96.58       95.95      1.91 o
  -1  -7   6      440.04      441.76      4.35 o
   0  -7   6      390.68      385.84      3.09 o
   1  -7   6      176.79      170.99      1.93 o
   2  -7   6       39.85       42.92      1.23 o
   3  -7   6       36.80       39.18      1.36 o
   4  -7   6      117.17      123.04      1.83 o
   5  -7   6      197.84      210.44      3.05 o
   6  -7   6      172.22      178.45     14.71 o
  -7  -6   6        5.75        3.28      4.13 o
  -6  -6   6       12.13       17.21      3.80 o
  -5  -6   6       43.96       49.86      2.59 o
  -4  -6   6      127.17      130.78      2.62 o
  -3  -6   6      290.60      296.68      2.86 o
  -2  -6   6      115.82      114.70      1.88 o
  -1  -6   6      170.00      153.88      1.84 o
   0  -6   6        0.36        2.58      1.21 o
   1  -6   6       59.75       75.35      1.67 o
   2  -6   6        2.16        2.45      1.26 o
   3  -6   6      155.41      173.73      1.85 o
   4  -6   6        9.56       10.95      1.34 o
   5  -6   6        1.49        2.47      1.63 o
   6  -6   6       20.28       22.93      2.67 o
  -7  -5   6       43.75       41.79      4.17 o
  -6  -5   6        0.37       -1.64      2.53 o
  -5  -5   6        0.01        0.88      1.97 o
  -4  -5   6       24.95       24.56      1.85 o
  -3  -5   6       45.47       58.58      2.14 o
  -2  -5   6      145.38      154.54      2.05 o
  -1  -5   6     1352.94     1483.46     15.14 o
   0  -5   6       61.17       71.15      1.67 o
   1  -5   6     2178.73     2294.34     15.50 o
   2  -5   6       70.50       67.43      1.53 o
   3  -5   6      395.27      407.40      2.18 o
   4  -5   6      167.08      171.78      1.77 o
   5  -5   6        5.17        5.44      1.64 o
   6  -5   6       13.32       12.85      1.47 o
   7  -5   6       33.78       34.30      1.96 o
  -7  -4   6      273.80      259.58      4.60 o
  -6  -4   6        9.61       10.51      3.56 o
  -5  -4   6       34.02       36.12      2.72 o
  -4  -4   6        1.55        1.94      2.06 o
  -3  -4   6     1328.48     1407.35      5.36 o
  -2  -4   6      154.11      151.88      2.92 o
  -1  -4   6     4761.74     5039.57     24.38 o
   0  -4   6      745.50      743.01      9.19 o
   1  -4   6     1610.44     1653.67     11.17 o
   2  -4   6      384.42      386.49      3.09 o
   3  -4   6        0.93        0.03      1.39 o
   4  -4   6        1.82        4.05      1.88 o
   5  -4   6       44.09       48.71      1.50 o
   6  -4   6       12.73       14.40      1.49 o
   7  -4   6        1.22        1.54      2.00 o
  -7  -3   6      130.57      123.92     32.62 o
  -6  -3   6       47.12       43.88      3.37 o
  -5  -3   6      432.24      464.08      8.17 o
  -4  -3   6       50.55       56.01      1.93 o
  -3  -3   6       37.85       30.94      1.64 o
  -2  -3   6       20.83       21.32      1.41 o
  -1  -3   6     2016.22     2334.85     16.38 o
   0  -3   6        1.96        2.46      1.38 o
   1  -3   6     4019.40     4455.09     18.09 o
   2  -3   6        7.49        8.22      1.28 o
   3  -3   6      928.47     1001.12      9.87 o
   4  -3   6        6.01        7.68      1.54 o
   5  -3   6        4.44        5.96      1.46 o
   6  -3   6        1.42        3.35      1.58 o
   7  -3   6       30.72       26.43      1.78 o
  -7  -2   6        1.22        1.51      2.73 o
  -6  -2   6        7.09        8.11      2.00 o
  -5  -2   6        0.04       -0.23      1.54 o
  -4  -2   6       41.15       40.09      1.56 o
  -3  -2   6       43.83       35.34      1.68 o
  -2  -2   6        3.20        4.41      1.23 o
  -1  -2   6      664.10      630.84      6.08 o
   0  -2   6       61.14       70.10      1.39 o
   1  -2   6      438.38      436.67      2.24 o
   2  -2   6        8.02        9.48      1.41 o
   3  -2   6       96.42       91.98      1.52 o
   4  -2   6       72.31       77.19      1.64 o
   5  -2   6      446.58      463.65      4.73 o
   6  -2   6       29.30       29.16      1.69 o
   7  -2   6      274.87      275.52      6.34 o
  -7  -1   6        1.74        4.13      2.41 o
  -6  -1   6       11.45       10.93      2.16 o
  -5  -1   6       40.94       39.56      1.63 o
  -4  -1   6        0.00       -0.24      1.42 o
  -3  -1   6      136.73      126.03      2.00 o
  -2  -1   6       61.58       56.24      1.72 o
  -1  -1   6        1.69        3.64      1.34 o
   0  -1   6      194.86      180.09      2.01 o
   1  -1   6      380.72      366.71      2.44 o
   2  -1   6       18.34       18.32      1.25 o
   3  -1   6      106.00       87.31      1.54 o
   4  -1   6       19.03       19.70      1.47 o
   5  -1   6       56.30       62.81      1.69 o
   6  -1   6       34.59       32.56      1.83 o
   7  -1   6      132.85      134.64      4.31 o
  -7   0   6       79.67       83.39      5.63 o
  -6   0   6       49.99       53.17      2.27 o
  -5   0   6      186.79      187.15      3.55 o
  -4   0   6       66.26       70.37      1.69 o
  -3   0   6       27.83       36.61      1.54 o
  -2   0   6       45.24       30.63      1.41 o
  -1   0   6      391.21      369.36      4.37 o
   0   0   6      701.97      609.05      8.64 o
   1   0   6     1182.79     1173.41      5.41 o
   2   0   6      108.09       86.67      1.63 o
   3   0   6      317.09      295.75      2.89 o
   4   0   6        4.36        4.78      1.66 o
   5   0   6       16.15       15.16      1.40 o
   6   0   6        1.24        1.50      1.73 o
   7   0   6        0.43        3.81      2.04 o
  -7   1   6      138.24      150.85      2.78 o
  -6   1   6        7.19        7.55      1.89 o
  -5   1   6      187.99      202.62      4.77 o
  -4   1   6       78.01       78.27      1.77 o
  -3   1   6      197.83      183.44      2.58 o
  -2   1   6      230.80      220.89      2.79 o
  -1   1   6      601.95      609.50      5.75 o
   0   1   6       49.14       48.13      1.67 o
   1   1   6     1068.18     1126.01     11.35 o
   2   1   6        3.02        5.35      1.28 o
   3   1   6      162.97      179.66      2.22 o
   4   1   6       28.84       31.28      1.49 o
   5   1   6        2.79        2.29      1.41 o
   6   1   6        0.32        1.85      1.41 o
   7   1   6       13.60       17.18      1.75 o
  -7   2   6      156.36      154.93      3.85 o
  -6   2   6        6.14        6.34      1.78 o
  -5   2   6       33.06       34.12      1.75 o
  -4   2   6      169.56      166.22      3.31 o
  -3   2   6     1689.67     1725.75     16.15 o
  -2   2   6      504.12      485.00      7.84 o
  -1   2   6    11140.39    10814.68    145.45 o
   0   2   6      170.38      167.60      3.02 o
   1   2   6     5129.89     5279.97     12.57 o
   2   2   6       14.89       14.13      1.34 o
   3   2   6       53.82       44.11      1.72 o
   4   2   6       81.57       80.76      1.89 o
   5   2   6      521.84      532.41      5.32 o
   6   2   6       48.97       54.44      1.94 o
   7   2   6       91.91       87.13      5.73 o
   8   2   6        5.90        3.21      2.71 o
  -7   3   6        2.32        2.69      1.73 o
  -6   3   6       26.77       25.67      1.76 o
  -5   3   6      322.01      324.78      3.80 o
  -4   3   6       30.26       30.01      1.43 o
  -3   3   6      317.44      313.25      3.92 o
  -2   3   6      129.74      131.17      2.08 o
  -1   3   6     1122.41     1187.69     20.85 o
   0   3   6     1310.60     1284.84     23.68 o
   1   3   6     6770.11     6784.74    145.61 o
   2   3   6      812.07      778.67      5.87 o
   3   3   6     1910.78     1926.59     10.60 o
   4   3   6       73.69       64.78      2.21 o
   5   3   6        3.22        7.01      1.68 o
   6   3   6        0.48        0.80      1.78 o
   7   3   6      135.88      146.80     15.79 o
  -7   4   6       85.86       76.63     12.63 o
  -6   4   6        6.12        5.66      1.62 o
  -5   4   6       54.55       54.12      1.72 o
  -4   4   6       16.90       16.87      1.49 o
  -3   4   6      164.58      185.76      3.33 o
  -2   4   6      204.24      178.87      3.71 o
  -1   4   6     1818.47     1929.48     39.87 o
   0   4   6      400.67      358.34      8.78 o
   1   4   6     2109.90     2212.35     24.24 o
   2   4   6       82.51       74.97      1.80 o
   3   4   6      657.01      652.51     10.90 o
   4   4   6        1.60        1.99      1.73 o
   5   4   6      295.19      294.64      2.84 o
   6   4   6        0.12        1.71      2.19 o
   7   4   6      172.33      160.91     19.39 o
  -7   5   6      106.13       93.73     13.95 o
  -6   5   6      158.57      164.66      2.67 o
  -5   5   6       23.54       22.26      1.54 o
  -4   5   6       22.09       24.16      1.75 o
  -3   5   6       42.56       46.17      1.42 o
  -2   5   6      252.06      265.16      3.17 o
  -1   5   6      121.24      117.38      2.38 o
   0   5   6      319.15      372.57      6.90 o
   1   5   6        1.67       -0.27      1.63 o
   2   5   6        0.14        1.11      1.87 o
   3   5   6       48.73       52.76      1.64 o
   4   5   6       57.18       59.43      1.87 o
   5   5   6       36.86       39.41      1.93 o
   6   5   6       13.29       14.81      2.06 o
   7   5   6       22.19       23.02      2.26 o
  -7   6   6      185.03      164.02     14.83 o
  -6   6   6      472.65      479.33      3.34 o
  -5   6   6      256.89      277.90      3.76 o
  -4   6   6      675.25      671.50      2.69 o
  -3   6   6       34.17       35.65      1.52 o
  -2   6   6       75.00       72.31      1.51 o
  -1   6   6       22.05       26.59      1.49 o
   0   6   6      237.46      232.34      3.08 o
   1   6   6       20.44       24.17      1.58 o
   2   6   6      171.99      173.44      3.87 o
   3   6   6       13.45       15.57      1.54 o
   4   6   6        1.23        1.95      1.70 o
   5   6   6       95.21       97.96      1.84 o
   6   6   6        3.35        3.74      1.65 o
   7   6   6      166.17      162.97      3.07 o
  -6   7   6        3.77        6.07      1.78 o
  -5   7   6        0.68        1.28      1.32 o
  -4   7   6       14.26       14.99      1.49 o
  -3   7   6      360.35      363.89      4.50 o
  -2   7   6      272.38      270.71      4.19 o
  -1   7   6     1712.26     1610.22     24.21 o
   0   7   6      242.23      227.02      3.71 o
   1   7   6      889.62      855.20      8.73 o
   2   7   6       48.43       46.29      1.65 o
   3   7   6       27.41       28.83      1.84 o
   4   7   6      559.97      559.17      4.53 o
   5   7   6      393.51      413.39      5.11 o
   6   7   6      291.27      301.21      4.21 o
   7   7   6       97.15       94.24      2.26 o
  -6   8   6        7.51        9.24      1.80 o
  -5   8   6       33.23       34.81      1.46 o
  -4   8   6       14.74       16.03      1.52 o
  -3   8   6        1.94        3.80      1.49 o
  -2   8   6      816.77      801.98     18.87 o
  -1   8   6      590.27      577.67      9.75 o
   0   8   6     2591.30     2516.32     43.68 o
   1   8   6     1839.87     1769.88     29.61 o
   2   8   6     1166.83     1128.83     12.69 o
   3   8   6      706.15      722.49      7.39 o
   4   8   6        6.83        8.72      1.60 o
   5   8   6       14.40       17.26      1.88 o
   6   8   6      348.67      356.56      5.03 o
   7   8   6      252.56      262.16      2.78 o
  -5   9   6        1.13        1.89      1.46 o
  -4   9   6      138.23      143.42      3.28 o
  -3   9   6       23.25       27.58      1.85 o
  -2   9   6      289.10      286.61      4.53 o
  -1   9   6      171.55      173.65      3.99 o
   0   9   6       39.15       38.53      1.45 o
   1   9   6       99.88       98.94      1.78 o
   2   9   6       78.09       79.54      3.75 o
   3   9   6        0.04        2.85      1.77 o
   4   9   6       72.59       71.45      1.67 o
   5   9   6        0.08        1.92      1.65 o
   6   9   6        0.18        2.29      1.61 o
  -5  10   6        4.46        4.07      1.41 o
  -4  10   6        2.37        4.93      1.69 o
  -3  10   6       40.34       42.73      1.91 o
  -2  10   6        8.60        9.64      1.58 o
  -1  10   6       34.33       28.78      1.83 o
   0  10   6      192.04      184.13      3.91 o
   1  10   6        0.03        0.48      1.52 o
   2  10   6      366.81      359.23      6.46 o
   3  10   6       14.28       14.83      1.79 o
   4  10   6      166.20      166.56      2.21 o
   5  10   6       29.20       31.83      1.83 o
   6  10   6       22.38       22.08      2.11 o
  -4  11   6        0.08        1.66      1.74 o
  -3  11   6        8.14        8.82      1.67 o
  -2  11   6       80.12       78.72      2.03 o
  -1  11   6        0.36       -0.09      1.33 o
   0  11   6      230.80      226.92      3.93 o
   1  11   6       13.58       13.54      1.49 o
   2  11   6       69.64       67.23      1.80 o
   3  11   6       42.34       43.70      1.77 o
   4  11   6        0.09        4.03      1.93 o
   5  11   6       30.80       28.89      1.72 o
   6  11   6        1.08        0.95      1.74 o
  -4  12   6       33.43       34.56      1.63 o
  -3  12   6        3.49        5.78      1.48 o
  -2  12   6       15.44       15.33      1.41 o
  -1  12   6        0.10       -0.08      1.66 o
   0  12   6        4.66        5.25      1.79 o
   1  12   6        5.80        6.40      1.50 o
   2  12   6       19.71       20.06      1.76 o
   3  12   6       13.13       11.05      1.64 o
   4  12   6        4.51        5.06      1.73 o
   5  12   6        7.33        9.61      2.01 o
  -3  13   6        8.31        6.50      1.80 o
  -2  13   6        6.71        6.50      1.56 o
  -1  13   6        0.95        0.95      1.69 o
   0  13   6       17.43       16.18      1.70 o
   1  13   6       14.29       16.13      1.44 o
   2  13   6       30.76       29.36      2.04 o
   3  13   6       13.56       17.02      2.52 o
   4  13   6       42.55       47.65      2.45 o
  -2  14   6       22.10       28.05      2.06 o
  -1  14   6       11.13       10.68      1.68 o
   0  14   6       21.55       27.83      1.78 o
   1  14   6       20.51       19.87      2.38 o
   2  14   6        4.37        7.63      1.83 o
   3  14   6       16.93       15.94      2.05 o
   0  15   6        0.91        3.66      1.51 o
   1  15   6       34.98       40.17      2.15 o
   2  15   6        3.93        3.56      2.31 o
  -3 -13   7        3.34        1.88      2.05 o
  -2 -13   7        3.62        2.05      1.50 o
  -1 -13   7        0.57        1.97      1.48 o
   0 -13   7        0.09        3.27      1.60 o
   1 -13   7        0.21        1.79      1.40 o
   2 -13   7       17.58       15.36      1.41 o
  -4 -12   7        2.41        5.49      1.99 o
  -3 -12   7        1.14        1.94      1.72 o
  -2 -12   7        2.19        5.11      1.58 o
  -1 -12   7        1.59        3.43      1.57 o
   0 -12   7        0.24        0.19      1.52 o
   1 -12   7        3.98        4.90      1.37 o
   2 -12   7        3.03        4.43      1.47 o
   3 -12   7        8.09        5.77      1.41 o
  -5 -11   7       74.70       75.41      4.35 o
  -4 -11   7      107.94      109.16      2.59 o
  -3 -11   7       86.41       83.38      2.58 o
  -2 -11   7       39.08       36.97      1.58 o
  -1 -11   7        8.54       10.48      1.38 o
   0 -11   7        1.06        1.38      1.34 o
   1 -11   7        3.77        4.25      1.65 o
   2 -11   7        4.09        2.64      1.43 o
   3 -11   7        0.00        1.28      1.45 o
   4 -11   7        8.32       11.74      1.82 o
  -5 -10   7       53.10       57.20      2.49 o
  -4 -10   7       13.06       15.84      2.25 o
  -3 -10   7       45.42       47.04      2.31 o
  -2 -10   7       42.75       39.42      1.53 o
  -1 -10   7       12.03       12.43      1.43 o
   0 -10   7        0.04        1.15      1.34 o
   1 -10   7       27.10       26.42      1.30 o
   2 -10   7       85.50       82.59      1.54 o
   3 -10   7       88.32       84.77      1.59 o
   4 -10   7       97.16       92.79      2.96 o
  -6  -9   7        0.00        0.48      2.21 o
  -5  -9   7       25.95       27.81      2.42 o
  -4  -9   7        2.15        2.67      2.07 o
  -3  -9   7        0.90       -0.88      2.07 o
  -2  -9   7        0.00       -0.18      1.48 o
  -1  -9   7        1.88        1.98      1.31 o
   0  -9   7        0.64        2.02      1.32 o
   1  -9   7        4.50        4.75      1.14 o
   2  -9   7        2.85        4.80      1.29 o
   3  -9   7       46.27       46.30      1.46 o
   4  -9   7       17.07       19.07      1.37 o
   5  -9   7       51.18       49.19      1.75 o
  -6  -8   7        0.44        1.64      2.73 o
  -5  -8   7        0.18        0.40      1.89 o
  -4  -8   7        0.16        0.09      1.79 o
  -3  -8   7       24.72       22.50      1.77 o
  -2  -8   7        1.49        2.97      1.51 o
  -1  -8   7       13.52       11.12      1.28 o
   0  -8   7        1.22        2.24      1.51 o
   1  -8   7        7.23        7.36      1.55 o
   2  -8   7        1.26        2.54      1.39 o
   3  -8   7        0.47        0.54      1.51 o
   4  -8   7        0.04        0.88      1.39 o
   5  -8   7       75.29       76.60      2.65 o
  -6  -7   7        3.15        3.88      2.50 o
  -5  -7   7       11.23       13.99      2.40 o
  -4  -7   7        1.98        2.73      1.73 o
  -3  -7   7        4.81        7.10      2.88 o
  -2  -7   7        7.94        8.94      1.34 o
  -1  -7   7        0.47        0.27      1.46 o
   0  -7   7        0.04        1.13      1.32 o
   1  -7   7       10.08        8.36      1.50 o
   2  -7   7        2.70        4.77      1.28 o
   3  -7   7       39.69       35.51      1.41 o
   4  -7   7        1.13        2.86      1.19 o
   5  -7   7        1.22        2.77      1.51 o
   6  -7   7        5.79        6.00      2.13 o
  -7  -6   7        0.38        3.10      4.13 o
  -6  -6   7       55.33       47.99      3.10 o
  -5  -6   7        2.45        2.44      1.98 o
  -4  -6   7       46.95       44.06      2.16 o
  -3  -6   7       26.79       24.07      1.78 o
  -2  -6   7        4.60        5.09      1.47 o
  -1  -6   7        7.20        7.33      1.36 o
   0  -6   7        0.02        0.58      1.24 o
   1  -6   7       22.30       23.52      1.41 o
   2  -6   7        6.46        8.34      1.36 o
   3  -6   7       15.74       16.60      1.34 o
   4  -6   7       15.33       16.65      1.44 o
   5  -6   7        0.93        1.80      1.45 o
   6  -6   7        2.08        2.21      1.80 o
  -7  -5   7        3.12        4.22      3.85 o
  -6  -5   7        0.38       -2.53      3.99 o
  -5  -5   7       31.12       35.56      2.73 o
  -4  -5   7        1.37        3.70      2.08 o
  -3  -5   7      118.74      122.43      2.10 o
  -2  -5   7        0.32        1.04      1.32 o
  -1  -5   7       13.61       13.43      1.30 o
   0  -5   7        0.22        0.68      1.27 o
   1  -5   7        3.98        3.68      1.19 o
   2  -5   7       24.84       24.17      1.31 o
   3  -5   7       16.08       16.21      1.34 o
   4  -5   7       41.58       37.13      1.41 o
   5  -5   7       29.71       31.22      1.56 o
   6  -5   7        9.13        8.93      1.71 o
  -7  -4   7      138.08      126.65      4.60 o
  -6  -4   7        1.11        0.42      3.75 o
  -5  -4   7      208.70      205.02      6.94 o
  -4  -4   7       86.20       86.28      2.38 o
  -3  -4   7        3.11        2.38      1.36 o
  -2  -4   7      168.29      165.63      2.00 o
  -1  -4   7       28.08       27.53      1.59 o
   0  -4   7        1.76        2.81      1.33 o
   1  -4   7       51.96       53.34      1.33 o
   2  -4   7       69.08       67.28      1.38 o
   3  -4   7      154.45      160.80      1.75 o
   4  -4   7        2.91        3.80      1.40 o
   5  -4   7       26.28       32.98      1.64 o
   6  -4   7       48.37       47.99      6.18 o
   7  -4   7        0.85        2.36      2.07 o
  -7  -3   7       26.71       21.86     13.81 o
  -6  -3   7       43.12       42.37      8.68 o
  -5  -3   7      611.07      625.56      5.62 o
  -4  -3   7       29.00       30.66      1.55 o
  -3  -3   7      993.78     1014.83     13.91 o
  -2  -3   7        5.66        5.99      1.34 o
  -1  -3   7      124.22      135.87      1.86 o
   0  -3   7        0.34        1.35      0.99 o
   1  -3   7       65.03       70.80      1.47 o
   2  -3   7      121.01      122.01      2.75 o
   3  -3   7       47.59       45.11      1.38 o
   4  -3   7       96.29      101.74      2.56 o
   5  -3   7        6.11        7.51      1.60 o
   6  -3   7        4.41        6.55      1.66 o
   7  -3   7        0.55        0.87      1.98 o
  -7  -2   7       36.36       23.94     16.09 o
  -6  -2   7       17.16       15.74      2.02 o
  -5  -2   7       34.98       34.34      1.57 o
  -4  -2   7        6.63        8.18      1.42 o
  -3  -2   7      462.01      483.49      2.67 o
  -2  -2   7        0.83        0.95      1.30 o
  -1  -2   7      206.89      225.63      2.52 o
   0  -2   7        0.00        0.47      1.16 o
   1  -2   7      284.56      313.54      3.25 o
   2  -2   7        8.97        9.66      1.38 o
   3  -2   7     1012.98     1075.44      9.91 o
   4  -2   7       15.16       17.13      1.54 o
   5  -2   7      539.24      563.94      6.23 o
   6  -2   7       20.97       22.57      1.67 o
   7  -2   7      113.66      113.64      3.37 o
  -7  -1   7       16.87       10.83      2.31 o
  -6  -1   7        3.98        4.75      2.26 o
  -5  -1   7       24.74       26.76      1.70 o
  -4  -1   7       54.78       50.52      1.46 o
  -3  -1   7        0.42       -0.01      1.53 o
  -2  -1   7      127.98      110.56      2.22 o
  -1  -1   7       19.37       16.11      1.19 o
   0  -1   7        2.05        2.42      1.07 o
   1  -1   7       72.97       66.99      1.64 o
   2  -1   7       28.66       25.95      1.17 o
   3  -1   7      392.27      395.95      2.31 o
   4  -1   7        0.96        2.06      1.58 o
   5  -1   7      262.65      272.59      5.20 o
   6  -1   7       13.94       15.93      1.37 o
   7  -1   7       31.43       33.14      2.03 o
  -7   0   7       14.44       13.15      2.43 o
  -6   0   7       52.50       49.53      4.66 o
  -5   0   7        3.03        4.31      1.62 o
  -4   0   7       31.01       36.63      1.56 o
  -3   0   7        0.87        1.55      1.31 o
  -2   0   7        0.40        1.30      1.34 o
  -1   0   7        0.04        0.20      1.38 o
   0   0   7        0.23        1.30      1.24 o
   1   0   7        4.04        4.25      1.09 o
   2   0   7       39.05       29.83      1.28 o
   3   0   7        3.18        5.83      1.28 o
   4   0   7       51.58       50.79      1.67 o
   5   0   7        7.00        8.46      1.49 o
   6   0   7       24.23       23.91      1.80 o
   7   0   7       30.15       31.89      2.20 o
  -7   1   7        2.73        2.74      2.31 o
  -6   1   7       14.81       15.64      1.84 o
  -5   1   7        3.47        0.93      1.61 o
  -4   1   7       20.02       20.79      1.47 o
  -3   1   7        4.24        4.57      1.43 o
  -2   1   7       35.70       28.63      1.23 o
  -1   1   7        0.21        3.48      1.27 o
   0   1   7        0.22        1.80      1.48 o
   1   1   7        3.63        3.74      1.16 o
   2   1   7        5.81        1.97      1.25 o
   3   1   7        0.45        1.80      1.48 o
   4   1   7       16.48       22.10      1.33 o
   5   1   7        7.94        7.80      1.69 o
   6   1   7       36.23       34.00      1.67 o
   7   1   7       25.52       24.77      2.02 o
  -7   2   7       10.84        7.93      2.73 o
  -6   2   7       11.70        9.29      1.55 o
  -5   2   7      333.34      349.11      5.01 o
  -4   2   7       51.62       60.92      1.74 o
  -3   2   7      554.08      614.81      7.43 o
  -2   2   7       98.06      107.40      2.66 o
  -1   2   7       57.26       66.91      2.15 o
   0   2   7       10.76       11.17      1.53 o
   1   2   7       16.46       20.70      1.27 o
   2   2   7       64.97       66.04      1.72 o
   3   2   7        5.70        4.40      1.52 o
   4   2   7       17.66       15.98      1.43 o
   5   2   7       42.27       41.88      1.66 o
   6   2   7        8.75        9.88      1.99 o
   7   2   7       16.64       17.21      2.21 o
  -7   3   7       82.32       70.57     13.72 o
  -6   3   7       24.48       26.85      1.82 o
  -5   3   7      116.65      116.71      1.92 o
  -4   3   7       20.08       20.33      1.54 o
  -3   3   7     1327.93     1398.19     20.18 o
  -2   3   7        4.94        7.64      1.48 o
  -1   3   7      619.36      682.80      9.58 o
   0   3   7        1.65        2.60      1.45 o
   1   3   7      483.34      528.08      9.09 o
   2   3   7       29.99       37.10      1.55 o
   3   3   7      884.90      960.44     12.67 o
   4   3   7       59.17       65.84      1.75 o
   5   3   7      109.80      127.46      2.42 o
   6   3   7       29.90       29.88      1.89 o
   7   3   7        0.96        1.74      2.30 o
  -7   4   7      102.82       83.68     14.63 o
  -6   4   7        8.61        9.64      1.74 o
  -5   4   7      116.20      111.13      1.89 o
  -4   4   7       26.44       26.60      1.33 o
  -3   4   7       10.84       11.01      1.54 o
  -2   4   7       31.67       31.14      1.39 o
  -1   4   7      131.79      135.71      3.13 o
   0   4   7        0.23        1.52      1.48 o
   1   4   7      222.35      223.72      5.94 o
   2   4   7       32.83       30.82      1.34 o
   3   4   7     1073.24     1089.89     14.70 o
   4   4   7       22.66       23.32      1.59 o
   5   4   7      380.20      398.80      5.09 o
   6   4   7        2.48        2.54      1.87 o
   7   4   7       11.62       11.67      2.26 o
  -7   5   7        0.48        1.99      1.87 o
  -6   5   7      218.59      225.65      4.10 o
  -5   5   7       22.07       23.27      1.59 o
  -4   5   7      136.41      146.33      3.19 o
  -3   5   7       59.89       60.06      2.18 o
  -2   5   7       26.20       24.92      1.34 o
  -1   5   7       17.12       16.93      1.13 o
   0   5   7        0.00        0.52      1.46 o
   1   5   7        0.07        0.63      1.67 o
   2   5   7        8.15        9.93      1.51 o
   3   5   7        6.73        5.11      1.36 o
   4   5   7       46.12       44.82      1.51 o
   5   5   7        1.67        1.96      1.83 o
   6   5   7       50.67       56.57      2.60 o
   7   5   7       69.34       63.73      2.52 o
  -6   6   7       30.60       30.32      1.82 o
  -5   6   7       26.93       28.41      1.61 o
  -4   6   7        3.08        6.81      1.81 o
  -3   6   7       26.91       27.71      1.17 o
  -2   6   7        7.23        7.29      1.31 o
  -1   6   7        0.83        1.54      1.33 o
   0   6   7        0.40        2.43      1.30 o
   1   6   7        8.22        7.92      1.66 o
   2   6   7       64.75       62.17      1.68 o
   3   6   7       61.54       57.21      1.48 o
   4   6   7       85.15       89.70      1.58 o
   5   6   7       68.60       69.34      1.71 o
   6   6   7        1.62        4.41      2.42 o
   7   6   7       61.08       56.53      2.65 o
  -6   7   7      207.93      199.27      2.17 o
  -5   7   7      366.76      365.55      4.53 o
  -4   7   7     1136.96     1150.58      8.22 o
  -3   7   7      673.40      655.29      8.36 o
  -2   7   7      981.41      955.81      8.73 o
  -1   7   7      101.54       95.04      1.78 o
   0   7   7       13.38       15.16      1.74 o
   1   7   7       73.43       68.29      1.89 o
   2   7   7       58.97       55.74      3.43 o
   3   7   7       21.28       21.83      1.55 o
   4   7   7       55.75       57.73      1.58 o
   5   7   7       21.31       18.94      1.50 o
   6   7   7      293.62      309.06      3.16 o
   7   7   7       16.37       18.28      2.09 o
  -6   8   7       22.39       21.05      1.77 o
  -5   8   7      305.32      303.40      4.69 o
  -4   8   7      618.66      624.51      6.81 o
  -3   8   7     1159.93     1163.15     20.57 o
  -2   8   7     1056.46     1026.81     15.34 o
  -1   8   7      406.83      395.99      7.96 o
   0   8   7        3.01        4.19      1.73 o
   1   8   7      319.32      308.66      6.82 o
   2   8   7     1254.90     1208.87     11.88 o
   3   8   7     1039.74      983.23     13.65 o
   4   8   7      937.15      940.13      3.39 o
   5   8   7      199.76      197.13      3.30 o
   6   8   7       10.17       12.29      1.85 o
   7   8   7        6.49        4.77      1.94 o
  -5   9   7       28.39       29.01      1.70 o
  -4   9   7        0.43        1.97      1.66 o
  -3   9   7       52.77       55.43      2.30 o
  -2   9   7       53.44       56.46      1.86 o
  -1   9   7      139.24      147.60      1.86 o
   0   9   7        1.02        1.05      1.76 o
   1   9   7       71.16       71.68      1.60 o
   2   9   7      553.61      541.30      9.58 o
   3   9   7      948.22      943.38     16.86 o
   4   9   7      987.62     1029.14     12.95 o
   5   9   7      723.32      734.06      8.20 o
   6   9   7      255.62      245.70      3.16 o
  -5  10   7       14.81       12.45      1.72 o
  -4  10   7       12.83       15.11      2.69 o
  -3  10   7       51.92       51.19      1.65 o
  -2  10   7        1.39        1.69      1.42 o
  -1  10   7       10.33       11.94      1.46 o
   0  10   7        0.03        1.37      1.55 o
   1  10   7        0.43       -1.75      1.78 o
   2  10   7        5.49        5.86      2.00 o
   3  10   7        7.08        6.77      1.57 o
   4  10   7       23.64       24.56      1.70 o
   5  10   7       26.11       26.33      1.78 o
   6  10   7        3.92        3.68      1.60 o
  -4  11   7        0.08        1.00      1.97 o
  -3  11   7       11.01       10.22      1.58 o
  -2  11   7        0.27        1.23      1.82 o
  -1  11   7        0.17        1.52      1.60 o
   0  11   7        0.01        1.00      1.75 o
   1  11   7        0.49        3.75      1.53 o
   2  11   7        2.64        2.58      1.45 o
   3  11   7       23.12       22.26      2.10 o
   4  11   7       14.25       18.08      2.01 o
   5  11   7       56.18       53.30      2.01 o
  -4  12   7       34.67       38.63      1.83 o
  -3  12   7        1.00        1.79      1.74 o
  -2  12   7       44.78       46.04      2.18 o
  -1  12   7        1.78        4.89      1.29 o
   0  12   7        0.14       -1.57      1.61 o
   1  12   7        1.14        1.57      1.80 o
   2  12   7        7.35        9.00      1.81 o
   3  12   7       10.08       10.34      1.78 o
   4  12   7        3.48        7.98      2.21 o
   5  12   7        8.35       10.47      1.87 o
  -3  13   7        1.78        3.64      1.83 o
  -2  13   7       38.19       44.46      1.63 o
  -1  13   7        0.74        6.44      1.92 o
   0  13   7        0.66        0.80      1.55 o
   1  13   7        0.06       -1.72      1.59 o
   2  13   7       56.66       63.66      3.81 o
   3  13   7        0.24        2.75      2.23 o
   4  13   7       39.24       43.96      2.54 o
  -1  14   7        4.84        3.28      1.83 o
   0  14   7        0.26        1.74      1.74 o
   1  14   7        0.01        0.30      1.96 o
   2  14   7       11.86       16.43      2.36 o
   3  14   7        0.75        1.74      2.02 o
  -2 -13   8       20.22       19.21      1.76 o
  -1 -13   8        3.54        3.36      1.54 o
   0 -13   8       28.64       28.29      2.22 o
   1 -13   8       26.50       36.12      1.78 o
  -3 -12   8        4.17        5.94      2.05 o
  -2 -12   8       56.26       68.56      3.88 o
  -1 -12   8        1.70        0.32      1.76 o
   0 -12   8       14.81       21.68      1.76 o
   1 -12   8       13.04       20.09      1.53 o
   2 -12   8        1.49        3.16      1.50 o
  -4 -11   8        9.05       13.20      2.33 o
  -3 -11   8        2.47        4.23      1.87 o
  -2 -11   8       16.62       16.21      1.78 o
  -1 -11   8       20.97       21.79      1.41 o
   0 -11   8        0.35        2.95      1.48 o
   1 -11   8       57.99       54.17      1.67 o
   2 -11   8       29.07       33.03      1.66 o
   3 -11   8       15.36       14.34      1.63 o
  -5 -10   8       31.51       31.61      2.09 o
  -4 -10   8       42.51       46.13      2.09 o
  -3 -10   8       12.10       12.62      2.13 o
  -2 -10   8       61.36       65.91      1.72 o
  -1 -10   8      113.96      110.31      1.66 o
   0 -10   8      227.32      220.88      1.95 o
   1 -10   8       48.95       48.77      1.49 o
   2 -10   8       66.14       69.24      2.58 o
   3 -10   8        0.00        0.75      1.35 o
   4 -10   8        0.10        1.47      1.40 o
  -5  -9   8       27.09       28.66      2.43 o
  -4  -9   8        1.87        3.56      1.87 o
  -3  -9   8      143.67      138.06      3.10 o
  -2  -9   8        1.68        0.86      1.55 o
  -1  -9   8      367.39      341.38      3.01 o
   0  -9   8       18.11       11.16      1.47 o
   1  -9   8      243.08      233.36      3.04 o
   2  -9   8        2.26        1.18      1.35 o
   3  -9   8        4.78        5.84      1.64 o
   4  -9   8       22.49       21.53      1.47 o
   5  -9   8       43.41       39.17      2.20 o
  -6  -8   8        5.26        5.30      2.29 o
  -5  -8   8        6.52        7.34      2.12 o
  -4  -8   8       65.96       69.26      2.27 o
  -3  -8   8        2.92        4.09      2.01 o
  -2  -8   8      324.69      322.41      4.42 o
  -1  -8   8       41.81       31.21      1.36 o
   0  -8   8      402.20      378.61      2.16 o
   1  -8   8      199.78      169.14      3.25 o
   2  -8   8       62.78       59.59      1.61 o
   3  -8   8       85.99       81.39      1.53 o
   4  -8   8       26.37       25.47      1.46 o
   5  -8   8       12.39       13.05      1.42 o
  -6  -7   8       46.15       40.33     11.52 o
  -5  -7   8       14.98       17.77      2.07 o
  -4  -7   8      131.60      123.99      4.90 o
  -3  -7   8       64.48       59.95      2.51 o
  -2  -7   8       76.17       78.13      2.27 o
  -1  -7   8      535.48      456.93      2.51 o
   0  -7   8       16.27       11.10      1.27 o
   1  -7   8      272.68      243.80      2.02 o
   2  -7   8      145.50      140.30      1.63 o
   3  -7   8        3.82        4.55      1.28 o
   4  -7   8       60.57       60.72      2.52 o
   5  -7   8       36.96       39.36      2.16 o
  -6  -6   8       27.86       26.20      7.85 o
  -5  -6   8        9.47       10.00      2.24 o
  -4  -6   8        3.70        5.38      2.10 o
  -3  -6   8       17.54       18.27      2.00 o
  -2  -6   8       13.29       12.55      1.35 o
  -1  -6   8       24.87       19.28      1.32 o
   0  -6   8      219.34      224.36      2.31 o
   1  -6   8      198.43      160.72      1.75 o
   2  -6   8      264.54      269.34      1.96 o
   3  -6   8       52.17       46.10      1.62 o
   4  -6   8       52.09       50.49      1.36 o
   5  -6   8        3.12        5.10      1.52 o
   6  -6   8        0.06        3.25      1.83 o
  -7  -5   8       32.72       24.02      4.27 o
  -6  -5   8      135.63      131.34      4.46 o
  -5  -5   8       13.53       16.64      2.11 o
  -4  -5   8        0.42        0.63      1.94 o
  -3  -5   8        0.18        0.28      1.65 o
  -2  -5   8      595.27      601.27      9.01 o
  -1  -5   8       10.65        7.92      1.52 o
   0  -5   8     1170.06     1180.02      4.90 o
   1  -5   8       22.67       18.19      1.43 o
   2  -5   8      137.30      154.37      1.69 o
   3  -5   8       15.88       18.32      1.32 o
   4  -5   8       47.06       46.66      1.43 o
   5  -5   8       28.97       32.78      1.53 o
   6  -5   8       34.93       32.53      4.35 o
  -7  -4   8        2.04        1.92      4.13 o
  -6  -4   8        6.55        3.75      3.94 o
  -5  -4   8       63.69       74.08      2.49 o
  -4  -4   8       20.39       20.42      1.55 o
  -3  -4   8       86.34       89.17      2.00 o
  -2  -4   8        1.29        2.31      1.29 o
  -1  -4   8       20.32       18.97      1.53 o
   0  -4   8      176.15      150.28      1.61 o
   1  -4   8        3.01        3.74      1.22 o
   2  -4   8      256.54      232.15      2.03 o
   3  -4   8        0.03        0.50      1.11 o
   4  -4   8        1.34        1.28      1.30 o
   5  -4   8        2.35        3.04      1.36 o
   6  -4   8       42.12       40.67      5.15 o
  -7  -3   8       36.16       39.73      4.32 o
  -6  -3   8       41.67       43.76      2.74 o
  -5  -3   8        6.44        6.52      1.77 o
  -4  -3   8       87.21       90.22      1.73 o
  -3  -3   8       47.89       54.15      1.46 o
  -2  -3   8        5.63        6.80      1.23 o
  -1  -3   8       33.46       34.99      1.46 o
   0  -3   8       45.93       37.95      1.34 o
   1  -3   8       57.22       55.01      1.62 o
   2  -3   8       23.03       21.17      1.16 o
   3  -3   8       74.59       80.67      1.53 o
   4  -3   8       34.33       32.58      1.46 o
   5  -3   8        0.24        1.71      1.49 o
   6  -3   8      111.22      105.89      1.96 o
   7  -3   8       47.73       43.93      1.99 o
  -7  -2   8       68.13       56.44     17.71 o
  -6  -2   8        1.52        0.52      2.05 o
  -5  -2   8        3.87        3.90      1.51 o
  -4  -2   8       41.26       42.24      1.69 o
  -3  -2   8       81.70       76.50      1.62 o
  -2  -2   8       94.52       93.89      1.56 o
  -1  -2   8       57.66       75.03      1.76 o
   0  -2   8       73.65       69.66      1.52 o
   1  -2   8        5.10        8.21      1.10 o
   2  -2   8       63.83       67.00      1.54 o
   3  -2   8       30.10       34.26      1.39 o
   4  -2   8       43.63       48.90      1.56 o
   5  -2   8       56.99       63.81      1.52 o
   6  -2   8        1.05        2.27      1.66 o
   7  -2   8        1.10        1.93      1.51 o
  -7  -1   8        6.38        5.18      2.07 o
  -6  -1   8       15.27       13.50      2.19 o
  -5  -1   8        9.33       10.38      1.59 o
  -4  -1   8       28.30       29.84      1.50 o
  -3  -1   8      106.14      115.42      1.85 o
  -2  -1   8        1.19        1.88      1.19 o
  -1  -1   8      776.77      833.76      7.68 o
   0  -1   8       23.18       21.05      1.37 o
   1  -1   8      733.79      815.22      2.98 o
   2  -1   8       60.90       56.06      1.42 o
   3  -1   8      112.42      112.85      1.47 o
   4  -1   8       86.84       91.46      1.50 o
   5  -1   8        4.62        6.54      1.55 o
   6  -1   8       42.44       44.49      1.89 o
   7  -1   8       23.95       24.05      1.98 o
  -7   0   8        0.23        0.97      1.97 o
  -6   0   8        2.23        3.15      1.97 o
  -5   0   8       26.64       29.31      1.55 o
  -4   0   8       19.53       18.57      1.45 o
  -3   0   8      272.63      271.21      3.60 o
  -2   0   8      204.86      186.09      1.95 o
  -1   0   8      355.01      373.94      5.24 o
   0   0   8      343.07      308.25      1.99 o
   1   0   8       13.06       16.67      1.21 o
   2   0   8      165.85      162.34      1.79 o
   3   0   8       44.63       50.69      1.40 o
   4   0   8       28.05       28.07      1.46 o
   5   0   8        0.56        1.77      1.30 o
   6   0   8        0.17        0.88      1.42 o
   7   0   8       69.90       66.82      2.54 o
  -7   1   8        1.72        2.72      2.53 o
  -6   1   8        9.15       11.14      1.64 o
  -5   1   8       43.60       46.06      1.84 o
  -4   1   8      164.82      169.70      2.30 o
  -3   1   8      116.78      117.80      2.31 o
  -2   1   8      337.93      383.48      4.11 o
  -1   1   8        0.96        0.38      1.22 o
   0   1   8      183.39      288.00      3.91 o
   1   1   8      304.56      304.76      3.16 o
   2   1   8        1.23        1.49      1.35 o
   3   1   8      274.02      281.00      2.28 o
   4   1   8       40.12       41.15      1.87 o
   5   1   8       48.81       53.11      1.71 o
   6   1   8       22.26       19.45      1.64 o
   7   1   8        7.62        6.86      1.74 o
  -7   2   8        0.05        1.62      1.81 o
  -6   2   8       75.35       67.67      2.59 o
  -5   2   8        8.20        9.44      1.61 o
  -4   2   8      166.15      162.14      2.66 o
  -3   2   8        9.45       10.99      1.41 o
  -2   2   8       45.29       46.08      1.59 o
  -1   2   8      442.95      436.36      5.64 o
   0   2   8       95.34      138.26      2.01 o
   1   2   8      782.19      791.15     13.77 o
   2   2   8      362.13      416.07      2.67 o
   3   2   8      248.85      248.80      2.10 o
   4   2   8      178.13      189.66      2.28 o
   5   2   8        9.45        8.42      2.50 o
   6   2   8       26.89       31.79      1.92 o
   7   2   8        0.00        0.66      1.98 o
  -7   3   8       46.75       41.96      9.25 o
  -6   3   8       75.88       71.21      3.70 o
  -5   3   8       20.78       23.94      1.70 o
  -4   3   8        1.37        1.74      1.41 o
  -3   3   8      244.16      270.07      3.44 o
  -2   3   8      410.58      449.35      6.38 o
  -1   3   8     1043.79     1171.80     16.71 o
   0   3   8     1367.12     1448.86     22.78 o
   1   3   8      475.35      530.48     10.76 o
   2   3   8      857.68      882.82      6.51 o
   3   3   8        8.51        8.54      1.47 o
   4   3   8      114.99      109.32      1.81 o
   5   3   8       11.81       13.03      1.67 o
   6   3   8        2.46        2.28      1.65 o
   7   3   8        4.78        5.43      1.93 o
  -7   4   8       36.44       32.44      6.50 o
  -6   4   8        1.69        3.61      1.80 o
  -5   4   8      309.13      332.04      2.68 o
  -4   4   8      152.70      158.22      1.88 o
  -3   4   8      195.27      204.27      3.85 o
  -2   4   8      645.73      635.21     10.58 o
  -1   4   8       66.87       99.03      1.61 o
   0   4   8      648.83      621.64     13.60 o
   1   4   8      413.22      503.19      8.66 o
   2   4   8       35.23       30.04      1.39 o
   3   4   8      187.06      204.53      2.11 o
   4   4   8       44.77       44.90      1.83 o
   5   4   8       29.33       28.71      1.93 o
   6   4   8       42.48       42.50      2.38 o
   7   4   8        3.22        3.59      2.37 o
  -6   5   8      276.79      279.99     10.90 o
  -5   5   8       16.66       17.17      1.43 o
  -4   5   8      609.99      627.63      5.93 o
  -3   5   8       22.61       24.88      1.47 o
  -2   5   8      645.64      642.03     10.15 o
  -1   5   8        0.71        1.62      1.17 o
   0   5   8      112.31      111.18      3.06 o
   1   5   8        8.25        7.82      1.39 o
   2   5   8      109.62      107.46      1.68 o
   3   5   8      293.89      296.91      3.31 o
   4   5   8      289.44      293.93      2.34 o
   5   5   8      324.09      335.46      3.45 o
   6   5   8      191.37      190.16      3.24 o
   7   5   8       59.25       52.59      6.38 o
  -6   6   8       93.41       89.20      3.40 o
  -5   6   8        0.73        0.46      1.50 o
  -4   6   8      220.57      222.77      1.90 o
  -3   6   8        1.52        3.85      1.53 o
  -2   6   8       83.20       82.18      1.98 o
  -1   6   8       62.12       62.14      1.51 o
   0   6   8      193.12      189.20      2.14 o
   1   6   8      150.09      137.72      2.60 o
   2   6   8      927.58      884.38     19.82 o
   3   6   8        5.61        5.77      1.28 o
   4   6   8      555.16      563.39      6.49 o
   5   6   8       97.36      103.18      1.67 o
   6   6   8       52.36       55.12      2.17 o
   7   6   8       68.97       70.06      2.70 o
  -6   7   8       78.46       73.53      3.06 o
  -5   7   8       37.72       40.26      1.53 o
  -4   7   8      236.27      231.70      2.75 o
  -3   7   8        3.30        4.65      1.35 o
  -2   7   8     1345.61     1321.92     14.40 o
  -1   7   8        5.15        6.57      1.25 o
   0   7   8     3353.47     3312.82     67.83 o
   1   7   8       24.42       17.88      1.55 o
   2   7   8     1892.53     1852.21     56.62 o
   3   7   8        2.21        3.16      1.91 o
   4   7   8       56.21       57.61      1.73 o
   5   7   8        3.05        2.80      1.48 o
   6   7   8      157.89      161.80      2.00 o
   7   7   8        8.94       10.24      1.78 o
  -5   8   8      113.31      113.18      3.00 o
  -4   8   8      279.28      282.84      5.48 o
  -3   8   8       74.40       78.37      1.75 o
  -2   8   8     3051.32     3077.57     42.67 o
  -1   8   8      606.02      605.83      5.44 o
   0   8   8     2811.04     2801.88     45.70 o
   1   8   8      194.14      176.95      2.45 o
   2   8   8       37.32       40.83      1.90 o
   3   8   8       30.89       31.77      1.59 o
   4   8   8      479.19      483.29      4.54 o
   5   8   8       63.59       68.97      1.61 o
   6   8   8      202.06      194.63      2.93 o
  -5   9   8      208.13      206.23      3.61 o
  -4   9   8      355.60      373.75     11.02 o
  -3   9   8       13.14       12.03      1.51 o
  -2   9   8      291.08      290.60      3.25 o
  -1   9   8     1203.24     1206.26     18.82 o
   0   9   8     4024.80     3995.58     74.54 o
   1   9   8     1589.47     1582.56     18.82 o
   2   9   8     3950.07     3809.30     46.44 o
   3   9   8      190.96      196.92      3.80 o
   4   9   8      535.67      545.90      6.11 o
   5   9   8       43.50       41.55      1.81 o
   6   9   8       13.52       14.49      1.93 o
  -4  10   8       12.88       13.43      1.35 o
  -3  10   8      117.49      121.55      2.77 o
  -2  10   8      174.22      176.98      4.87 o
  -1  10   8       33.82       34.59      1.44 o
   0  10   8      194.42      189.11      6.61 o
   1  10   8      305.71      314.23      3.00 o
   2  10   8      121.63      116.62      2.26 o
   3  10   8       32.54       31.95      1.73 o
   4  10   8      205.22      217.19      2.26 o
   5  10   8      116.04      115.68      2.85 o
   6  10   8      282.52      278.97      7.69 o
  -4  11   8       40.65       40.47      1.92 o
  -3  11   8       14.16       17.45      2.45 o
  -2  11   8      144.00      143.12      1.77 o
  -1  11   8       48.90       51.34      1.65 o
   0  11   8      149.14      150.58      6.05 o
   1  11   8       42.00       40.81      2.46 o
   2  11   8        6.93        9.10      1.42 o
   3  11   8       82.69       78.85      2.53 o
   4  11   8      108.61       99.07      1.86 o
   5  11   8      175.75      170.92      2.90 o
  -3  12   8       63.20       66.70      2.76 o
  -2  12   8      142.08      160.96      5.24 o
  -1  12   8       79.82       79.89      3.16 o
   0  12   8       46.83       60.47      2.65 o
   1  12   8       18.01       21.47      1.68 o
   2  12   8        6.69        6.18      1.86 o
   3  12   8        2.70        2.25      2.02 o
   4  12   8       97.48       96.10      2.36 o
  -2  13   8       28.80       39.33      2.61 o
  -1  13   8        8.08       12.26      1.78 o
   0  13   8        0.00        3.33      1.55 o
   1  13   8       51.92       56.27      1.73 o
   2  13   8      132.41      136.25      2.26 o
   3  13   8       39.77       38.55      2.04 o
   4  13   8      176.12      191.28      2.88 o
  -1  14   8       27.27       25.33      1.78 o
   0  14   8      472.96      565.11     10.83 o
   1  14   8       30.32       25.92      2.69 o
   2  14   8      280.12      323.37      5.80 o
  -3 -12   9        2.47        4.69      2.03 o
  -2 -12   9        1.32        0.55      1.70 o
  -1 -12   9        1.50        5.95      1.64 o
   0 -12   9        0.23        1.78      1.61 o
   1 -12   9       14.71       19.89      1.89 o
  -4 -11   9        5.66        4.74      2.37 o
  -3 -11   9        0.61        2.81      2.23 o
  -2 -11   9        0.70        1.01      2.01 o
  -1 -11   9        0.00        1.76      1.57 o
   0 -11   9        0.19        1.06      1.54 o
   1 -11   9        0.60        1.17      1.58 o
   2 -11   9        0.83        3.23      1.58 o
   3 -11   9        7.34        7.44      1.66 o
  -4 -10   9        4.48        4.50      1.73 o
  -3 -10   9        0.49        1.12      1.87 o
  -2 -10   9        1.10        1.79      1.66 o
  -1 -10   9        1.85        2.30      1.52 o
   0 -10   9        0.42        1.33      1.48 o
   1 -10   9        1.95        0.76      1.39 o
   2 -10   9        0.02        2.05      1.41 o
   3 -10   9        2.52        1.27      1.40 o
  -5  -9   9      284.60      279.09      4.63 o
  -4  -9   9      262.73      242.09      6.40 o
  -3  -9   9      326.62      315.53      7.86 o
  -2  -9   9      137.84      120.35      2.97 o
  -1  -9   9       39.65       34.41      1.69 o
   0  -9   9        0.21        0.39      1.29 o
   1  -9   9        7.83        6.84      1.58 o
   2  -9   9       30.35       24.71      1.42 o
   3  -9   9        0.44        1.96      1.45 o
   4  -9   9        0.23        1.27      1.60 o
  -5  -8   9       16.91       16.45      2.29 o
  -4  -8   9      168.33      173.13      5.23 o
  -3  -8   9      155.03      154.02      4.39 o
  -2  -8   9      197.27      184.56      2.31 o
  -1  -8   9       46.32       43.90      1.65 o
   0  -8   9        0.84        2.72      1.30 o
   1  -8   9      150.35      130.30      1.64 o
   2  -8   9      220.99      194.83      2.44 o
   3  -8   9      414.58      393.40      3.75 o
   4  -8   9      153.99      151.06      2.63 o
   5  -8   9      106.76      100.76      6.80 o
  -6  -7   9       25.07       22.15      6.35 o
  -5  -7   9      113.52      121.39      2.95 o
  -4  -7   9        4.24        4.23      1.80 o
  -3  -7   9      122.37      123.63      2.65 o
  -2  -7   9        7.21        8.96      1.80 o
  -1  -7   9        3.69        6.43      1.53 o
   0  -7   9        3.27        4.54      1.39 o
   1  -7   9        2.04        3.53      1.38 o
   2  -7   9      163.71      146.48      2.10 o
   3  -7   9      129.06      127.25      1.62 o
   4  -7   9      246.02      239.86      2.99 o
   5  -7   9      195.12      188.84      7.55 o
  -6  -6   9       49.57       44.70     11.83 o
  -5  -6   9       16.32       19.05      2.19 o
  -4  -6   9        5.42        4.55      2.02 o
  -3  -6   9      188.75      181.59      4.40 o
  -2  -6   9        0.00        1.51      1.43 o
  -1  -6   9       58.77       53.76      1.66 o
   0  -6   9        2.10        2.64      1.24 o
   1  -6   9      104.00       93.85      2.53 o
   2  -6   9        0.99        0.42      1.48 o
   3  -6   9      203.40      202.25      2.11 o
   4  -6   9        0.98        1.95      1.33 o
   5  -6   9       49.31       49.26      2.75 o
   6  -6   9        3.55        3.60      1.61 o
  -6  -5   9        2.89        5.60      2.83 o
  -5  -5   9        4.71        4.99      2.36 o
  -4  -5   9      135.14      137.26      2.22 o
  -3  -5   9       15.58       16.43      1.79 o
  -2  -5   9      120.29      117.93      1.81 o
  -1  -5   9       25.42       19.32      1.68 o
   0  -5   9        0.23        2.51      1.22 o
   1  -5   9       29.61       23.64      1.66 o
   2  -5   9        2.77        2.34      1.37 o
   3  -5   9      147.35      141.25      2.91 o
   4  -5   9       19.95       22.23      1.38 o
   5  -5   9       46.22       51.04      4.20 o
   6  -5   9       24.44       20.11      3.09 o
  -6  -4   9      173.10      143.79     63.50 o
  -5  -4   9      112.73      116.65      2.74 o
  -4  -4   9      905.14      870.22     11.52 o
  -3  -4   9       59.42       55.92      1.53 o
  -2  -4   9      856.14      820.61      6.09 o
  -1  -4   9        3.81        1.60      1.46 o
   0  -4   9        0.73        2.34      1.45 o
   1  -4   9        0.36        1.91      1.50 o
   2  -4   9      379.90      370.64      2.93 o
   3  -4   9       14.26       14.52      1.28 o
   4  -4   9       46.37       49.18      1.66 o
   5  -4   9        3.44        4.26      1.47 o
   6  -4   9       64.20       66.53      7.75 o
  -7  -3   9       31.68       31.66      4.32 o
  -6  -3   9      102.01       83.62     19.67 o
  -5  -3   9       67.94       69.66      3.92 o
  -4  -3   9      532.22      504.37      8.82 o
  -3  -3   9       56.71       53.70      1.49 o
  -2  -3   9      736.80      674.14      7.81 o
  -1  -3   9        6.94        6.77      1.50 o
   0  -3   9        0.00        2.25      1.36 o
   1  -3   9       28.93       29.15      1.30 o
   2  -3   9     1024.88      963.75      5.75 o
   3  -3   9       87.74       82.19      2.07 o
   4  -3   9      668.10      669.53      4.33 o
   5  -3   9       30.48       31.42      1.68 o
   6  -3   9        0.23       -0.33      1.47 o
  -7  -2   9        2.42        2.54      3.30 o
  -6  -2   9       10.37        8.88      2.43 o
  -5  -2   9        0.20        0.99      1.57 o
  -4  -2   9       24.28       25.46      1.51 o
  -3  -2   9        9.71       10.38      1.32 o
  -2  -2   9        0.83        1.71      1.21 o
  -1  -2   9        3.21        4.11      1.13 o
   0  -2   9        2.86        3.31      1.26 o
   1  -2   9        0.00        1.12      1.21 o
   2  -2   9      362.85      336.71      2.90 o
   3  -2   9       57.95       57.25      1.40 o
   4  -2   9      810.93      793.26     11.94 o
   5  -2   9      188.78      181.97      6.25 o
   6  -2   9      227.37      240.23      5.05 o
   7  -2   9       76.46       70.28      2.41 o
  -7  -1   9        8.26        7.42      3.40 o
  -6  -1   9        0.71        1.08      1.90 o
  -5  -1   9       20.66       20.95      1.52 o
  -4  -1   9        4.07        6.21      1.45 o
  -3  -1   9        4.18        3.57      1.26 o
  -2  -1   9       32.00       32.07      1.35 o
  -1  -1   9        0.11        0.32      1.38 o
   0  -1   9        0.08        1.71      1.14 o
   1  -1   9       10.28        8.49      1.29 o
   2  -1   9       48.52       45.73      1.49 o
   3  -1   9       26.34       26.94      1.31 o
   4  -1   9        0.01        1.08      1.28 o
   5  -1   9        1.08        2.75      1.56 o
   6  -1   9       45.03       43.44      1.82 o
   7  -1   9       32.04       33.49      2.11 o
  -7   0   9        0.00        0.12      2.47 o
  -6   0   9        1.16        1.54      1.81 o
  -5   0   9        0.38        0.18      1.64 o
  -4   0   9       22.30       22.67      1.38 o
  -3   0   9        3.76        4.28      1.25 o
  -2   0   9       41.79       40.26      1.50 o
  -1   0   9        2.77        2.59      1.29 o
   0   0   9        0.09        1.40      1.16 o
   1   0   9        1.01        1.06      1.24 o
   2   0   9        0.16        0.56      1.23 o
   3   0   9        8.24        8.43      1.44 o
   4   0   9       26.93       25.98      1.47 o
   5   0   9        4.36        2.80      1.40 o
   6   0   9       10.59       11.03      1.83 o
   7   0   9        0.40        0.06      2.02 o
  -7   1   9        0.83        1.94      2.38 o
  -6   1   9        1.21        2.88      1.81 o
  -5   1   9        0.98        3.26      1.63 o
  -4   1   9        1.82        2.74      1.57 o
  -3   1   9       30.14       28.57      1.17 o
  -2   1   9        1.05        3.53      1.21 o
  -1   1   9       19.66       19.84      1.17 o
   0   1   9        0.51        1.49      1.23 o
   1   1   9       14.18       15.65      1.38 o
   2   1   9       31.92       34.19      1.43 o
   3   1   9        7.58        8.25      1.32 o
   4   1   9       21.42       21.65      1.63 o
   5   1   9       11.13       12.49      1.76 o
   6   1   9        0.90        2.30      2.12 o
   7   1   9       11.06       11.55      2.35 o
  -7   2   9        0.22        1.48      2.07 o
  -6   2   9        1.58        2.48      1.53 o
  -5   2   9        5.55        6.38      1.60 o
  -4   2   9       16.11       12.77      1.58 o
  -3   2   9       11.28       12.82      1.58 o
  -2   2   9       18.35       21.88      1.32 o
  -1   2   9        1.02        2.00      1.25 o
   0   2   9        0.19        1.14      1.45 o
   1   2   9        2.76        5.43      1.36 o
   2   2   9        1.30        2.88      1.49 o
   3   2   9       21.91       21.34      1.37 o
   4   2   9        0.44        1.56      1.49 o
   5   2   9        6.10        5.78      1.43 o
   6   2   9        5.18        7.74      1.96 o
   7   2   9        0.05        1.66      2.28 o
  -6   3   9       16.53       13.79      1.81 o
  -5   3   9        4.96        7.61      1.69 o
  -4   3   9        0.38        0.68      1.53 o
  -3   3   9        0.30        1.08      1.27 o
  -2   3   9       11.94       12.61      1.38 o
  -1   3   9        1.02        1.28      1.34 o
   0   3   9        0.33        0.46      1.33 o
   1   3   9        1.41        1.91      1.19 o
   2   3   9       24.00       28.76      1.75 o
   3   3   9        5.01        6.22      1.30 o
   4   3   9       11.95       10.40      1.53 o
   5   3   9        3.30        3.21      1.81 o
   6   3   9        1.01       -0.43      1.80 o
   7   3   9        2.89        2.06      2.03 o
  -6   4   9        0.00        0.77      1.84 o
  -5   4   9        7.66        6.25      1.67 o
  -4   4   9        0.09        1.58      1.30 o
  -3   4   9        0.00        2.69      1.45 o
  -2   4   9        0.03        1.30      1.20 o
  -1   4   9        0.00        1.96      1.34 o
   0   4   9        0.46        2.41      1.48 o
   1   4   9        1.84        2.04      1.46 o
   2   4   9        0.97        2.35      1.35 o
   3   4   9        0.38        0.81      1.58 o
   4   4   9        0.18        1.23      1.37 o
   5   4   9        1.33        2.88      1.65 o
   6   4   9        1.97        1.69      2.11 o
   7   4   9        0.77        0.36      2.00 o
  -6   5   9        9.54        7.66      1.89 o
  -5   5   9        9.29        9.44      1.55 o
  -4   5   9        1.13        1.93      1.47 o
  -3   5   9        1.35        3.26      1.18 o
  -2   5   9        1.17        1.71      1.34 o
  -1   5   9        0.08        1.42      1.21 o
   0   5   9        0.27       -0.35      1.64 o
   1   5   9        1.53        2.10      1.44 o
   2   5   9        6.17        7.61      1.32 o
   3   5   9        1.54       -0.49      1.30 o
   4   5   9        0.00        0.13      1.44 o
   5   5   9        0.88       -0.55      1.86 o
   6   5   9        7.44        6.65      1.91 o
   7   5   9        2.98        2.42      2.33 o
  -6   6   9        6.77        8.22      1.85 o
  -5   6   9       13.65       15.06      1.50 o
  -4   6   9       14.28       15.49      1.93 o
  -3   6   9       90.08       93.10      1.61 o
  -2   6   9        3.10        3.26      1.39 o
  -1   6   9       45.27       49.30      1.30 o
   0   6   9        0.26        2.63      1.45 o
   1   6   9       19.31       18.83      2.67 o
   2   6   9        1.31        2.56      1.33 o
   3   6   9       23.97       26.81      1.33 o
   4   6   9        3.65        6.04      1.28 o
   5   6   9       12.82       13.45      1.43 o
   6   6   9        0.17        1.05      1.51 o
  -5   7   9        0.04        0.03      1.58 o
  -4   7   9      262.64      267.48      3.70 o
  -3   7   9        8.71        8.58      1.32 o
  -2   7   9      205.35      213.19      2.53 o
  -1   7   9       15.13       15.27      1.35 o
   0   7   9        0.00        0.95      1.28 o
   1   7   9        3.49        2.80      1.55 o
   2   7   9       48.29       49.55      1.54 o
   3   7   9       61.99       64.90      1.36 o
   4   7   9        0.91        2.88      1.31 o
   5   7   9       12.12       12.28      1.43 o
   6   7   9       25.68       22.34      2.14 o
  -5   8   9       28.75       30.50      1.47 o
  -4   8   9      164.66      169.12      3.83 o
  -3   8   9       21.95       23.90      1.41 o
  -2   8   9        0.01        2.30      1.21 o
  -1   8   9        1.12        1.20      1.41 o
   0   8   9        0.01        0.35      1.44 o
   1   8   9       10.26        9.50      2.05 o
   2   8   9      195.01      201.68      2.27 o
   3   8   9        3.54        2.01      1.69 o
   4   8   9      339.94      340.56      3.62 o
   5   8   9        0.55        1.69      1.51 o
   6   8   9       72.90       69.07      2.80 o
  -5   9   9       97.96       91.23      2.50 o
  -4   9   9     1020.91     1015.49     21.59 o
  -3   9   9      355.08      360.25      6.82 o
  -2   9   9      829.12      821.81     11.22 o
  -1   9   9       83.42       81.58      2.77 o
   0   9   9        4.48        4.26      1.33 o
   1   9   9       52.02       46.91      1.71 o
   2   9   9      182.04      173.43      3.86 o
   3   9   9       69.90       70.36      2.75 o
   4   9   9       47.69       46.51      1.61 o
   5   9   9        0.80        3.52      1.52 o
   6   9   9        2.42        4.98      1.70 o
  -4  10   9       48.19       44.64      2.37 o
  -3  10   9      205.70      197.38      4.11 o
  -2  10   9      302.52      296.58      6.05 o
  -1  10   9      129.15      129.20      2.18 o
   0  10   9        4.52        4.65      1.56 o
   1  10   9       67.86       70.98      1.73 o
   2  10   9      661.36      655.42     10.24 o
   3  10   9      314.18      314.54      8.04 o
   4  10   9     1097.74     1085.36      5.23 o
   5  10   9       95.18       96.29      1.91 o
  -4  11   9       19.33       17.05      1.70 o
  -3  11   9       48.01       50.79      2.35 o
  -2  11   9        0.76        4.39      1.68 o
  -1  11   9       49.73       48.88      1.53 o
   0  11   9        0.33        0.27      2.23 o
   1  11   9       35.14       35.45      1.78 o
   2  11   9       81.32       79.62      2.56 o
   3  11   9      185.15      177.83      3.76 o
   4  11   9      192.48      191.31      2.90 o
   5  11   9       43.00       40.36      1.83 o
  -3  12   9       31.74       33.46      1.76 o
  -2  12   9       12.87       13.87      1.63 o
  -1  12   9       25.62       28.89      1.92 o
   0  12   9        0.00        1.20      1.68 o
   1  12   9        7.93        9.43      1.64 o
   2  12   9        6.23        8.43      1.90 o
   3  12   9       48.02       50.60      2.16 o
   4  12   9        6.12        5.37      1.78 o
  -2  13   9        0.16        3.30      1.87 o
  -1  13   9        0.74        1.87      2.02 o
   0  13   9        0.34       -0.27      1.62 o
   1  13   9        9.70       10.81      1.99 o
   2  13   9       14.53       17.49      2.06 o
   3  13   9       28.85       31.65      2.43 o
   0  14   9        0.07        0.25      1.84 o
   1  14   9        2.26        3.24      2.05 o
  -1 -12  10       72.78       88.99      4.67 o
   0 -12  10       48.85       60.61      1.71 o
  -3 -11  10       23.50       27.57      2.07 o
  -2 -11  10        5.82        7.80      2.17 o
  -1 -11  10        7.28        9.48      1.60 o
   0 -11  10        0.16        2.07      1.57 o
   1 -11  10       65.26       67.20      1.77 o
   2 -11  10        4.11        4.82      1.67 o
  -4 -10  10        3.78        1.61      2.03 o
  -3 -10  10        7.33       11.55      2.31 o
  -2 -10  10       17.41       21.27      1.63 o
  -1 -10  10       89.74       90.79      1.91 o
   0 -10  10       64.02       67.12      1.59 o
   1 -10  10      118.27      119.12      1.71 o
   2 -10  10       29.48       29.47      1.47 o
   3 -10  10       43.36       44.41      1.74 o
  -5  -9  10       33.65       34.59      2.49 o
  -4  -9  10      105.97      102.84      2.24 o
  -3  -9  10       96.05       96.14      2.03 o
  -2  -9  10      146.70      143.69      4.86 o
  -1  -9  10      172.58      169.90      3.29 o
   0  -9  10       85.49       79.82      1.66 o
   1  -9  10       78.07       70.89      1.93 o
   2  -9  10       11.86        9.63      1.40 o
   3  -9  10        0.18        2.37      1.46 o
   4  -9  10        1.10        2.14      1.46 o
  -5  -8  10        0.49        0.31      1.96 o
  -4  -8  10      106.83      109.38      2.52 o
  -3  -8  10      229.18      216.78      5.12 o
  -2  -8  10      361.81      297.15      2.28 o
  -1  -8  10      347.15      296.66      2.21 o
   0  -8  10      104.05       62.04      1.45 o
   1  -8  10       11.10        6.41      1.59 o
   2  -8  10       33.58       40.69      1.45 o
   3  -8  10       98.63      105.17      1.76 o
   4  -8  10      116.08      114.73      1.90 o
  -5  -7  10      115.06      114.58      2.73 o
  -4  -7  10       31.06       30.28      1.88 o
  -3  -7  10        2.27        1.73      1.75 o
  -2  -7  10      367.90      347.20      2.46 o
  -1  -7  10      487.21      453.23      3.89 o
   0  -7  10     1458.13     1296.19     10.22 o
   1  -7  10     1002.60      921.28      6.34 o
   2  -7  10      767.35      717.09      6.43 o
   3  -7  10      272.03      262.06      3.13 o
   4  -7  10       21.92       22.38      1.58 o
   5  -7  10        0.06        1.21      1.65 o
  -6  -6  10       29.21       21.55      6.87 o
  -5  -6  10        0.39        0.53      1.83 o
  -4  -6  10       74.87       76.90      2.86 o
  -3  -6  10      225.25      225.44      5.10 o
  -2  -6  10      338.93      317.46      3.23 o
  -1  -6  10      524.88      499.16      2.74 o
   0  -6  10      163.36      144.85      1.86 o
   1  -6  10      231.15      220.34      1.77 o
   2  -6  10        5.61        5.05      1.10 o
   3  -6  10       45.42       38.27      1.34 o
   4  -6  10        3.27        2.92      1.54 o
   5  -6  10       24.43       21.95      1.63 o
  -6  -5  10       11.73        9.67      2.65 o
  -5  -5  10       89.34       93.04      2.59 o
  -4  -5  10       19.44       17.21      2.06 o
  -3  -5  10       55.55       51.69      1.63 o
  -2  -5  10       84.37       77.19      2.06 o
  -1  -5  10       29.11       27.84      1.59 o
   0  -5  10        1.98        1.01      1.33 o
   1  -5  10      166.49      161.17      1.61 o
   2  -5  10       86.35       82.67      1.59 o
   3  -5  10      146.18      145.32      1.74 o
   4  -5  10      126.37      131.21      1.83 o
   5  -5  10      108.81      108.35      7.33 o
  -6  -4  10     1120.50      969.87    399.32 o
  -5  -4  10        0.10        1.33      2.22 o
  -4  -4  10      835.41      861.64     23.08 o
  -3  -4  10        6.71        8.86      1.39 o
  -2  -4  10       29.60       29.89      1.48 o
  -1  -4  10        0.36        0.02      1.11 o
   0  -4  10      118.70      113.11      1.69 o
   1  -4  10        6.85        8.83      1.41 o
   2  -4  10      102.02       92.58      1.61 o
   3  -4  10      121.06      117.84      1.67 o
   4  -4  10       62.79       62.49      1.54 o
   5  -4  10      134.98      133.94      7.55 o
   6  -4  10       94.26       92.70     11.58 o
  -6  -3  10      208.14      190.35     46.44 o
  -5  -3  10        0.86        1.03      1.64 o
  -4  -3  10        2.34        3.60      1.51 o
  -3  -3  10       30.41       31.36      1.35 o
  -2  -3  10      642.65      672.00      9.84 o
  -1  -3  10       19.94       20.48      1.48 o
   0  -3  10      645.74      656.80      5.51 o
   1  -3  10        4.14        5.52      1.46 o
   2  -3  10       74.11       65.31      1.53 o
   3  -3  10        8.58        9.65      1.29 o
   4  -3  10      630.19      667.94      4.64 o
   5  -3  10        5.85        7.25      1.56 o
   6  -3  10      114.71      117.18      3.86 o
  -6  -2  10       41.77       36.76     10.20 o
  -5  -2  10        0.69        1.33      1.54 o
  -4  -2  10      103.93      101.24      1.62 o
  -3  -2  10       35.07       35.95      1.45 o
  -2  -2  10     3613.46     3479.31     36.13 o
  -1  -2  10      198.94      184.04      2.49 o
   0  -2  10     9165.16     8499.74     54.04 o
   1  -2  10      259.47      242.98      1.88 o
   2  -2  10     2840.78     2821.34     15.19 o
   3  -2  10       54.46       56.48      1.47 o
   4  -2  10      154.46      156.23      2.01 o
   5  -2  10        6.00        5.54      1.34 o
   6  -2  10     1085.09     1151.59     20.87 o
  -6  -1  10       17.08       11.32      2.96 o
  -5  -1  10        1.40        2.88      1.68 o
  -4  -1  10      347.53      352.61      4.22 o
  -3  -1  10       19.10       19.33      1.42 o
  -2  -1  10      449.17      449.98      4.52 o
  -1  -1  10       15.17       17.12      1.37 o
   0  -1  10       49.26       44.02      1.49 o
   1  -1  10        2.26        2.05      1.23 o
   2  -1  10      936.99      906.75     10.11 o
   3  -1  10       48.95       47.86      1.74 o
   4  -1  10      199.44      200.05      1.87 o
   5  -1  10       19.42       21.33      1.54 o
   6  -1  10      106.62      108.08      2.06 o
  -6   0  10       20.75       17.07      3.43 o
  -5   0  10       24.24       26.49      1.82 o
  -4   0  10       12.16       13.42      1.43 o
  -3   0  10        0.61        2.05      1.39 o
  -2   0  10      136.59      130.42      3.61 o
  -1   0  10       43.06       42.26      1.45 o
   0   0  10     1153.29     1126.52     16.55 o
   1   0  10       64.88       64.89      1.41 o
   2   0  10     1206.84     1144.75      8.88 o
   3   0  10       44.14       45.23      1.57 o
   4   0  10      342.34      336.62      3.67 o
   5   0  10       13.08       12.30      1.73 o
   6   0  10       80.48       78.84      2.17 o
  -6   1  10       25.95       26.43      3.19 o
  -5   1  10       38.16       44.99      1.73 o
  -4   1  10        6.99        6.91      1.58 o
  -3   1  10       15.50       17.99      1.39 o
  -2   1  10      366.23      351.96      5.70 o
  -1   1  10       20.44       23.72      1.31 o
   0   1  10      660.95      624.94      5.56 o
   1   1  10       19.14       22.14      1.29 o
   2   1  10      126.52      119.62      1.75 o
   3   1  10        2.04        3.30      1.18 o
   4   1  10        0.64        0.85      1.49 o
   5   1  10        8.40        9.98      1.79 o
   6   1  10        2.03        3.19      2.19 o
  -6   2  10       42.42       37.81      2.72 o
  -5   2  10        5.68        3.69      1.37 o
  -4   2  10       78.20       77.55      1.89 o
  -3   2  10        9.37        9.66      1.46 o
  -2   2  10       20.54       21.68      1.56 o
  -1   2  10        0.00        0.23      1.46 o
   0   2  10       21.65       24.58      1.42 o
   1   2  10        4.54        4.51      1.26 o
   2   2  10       90.92       98.71      1.75 o
   3   2  10        8.48        8.83      1.47 o
   4   2  10       41.67       42.95      1.81 o
   5   2  10       36.13       44.35      2.17 o
   6   2  10       22.35       21.17      2.26 o
   7   2  10       11.44       12.25      2.38 o
  -6   3  10        6.42        4.23      1.75 o
  -5   3  10        1.79        1.96      1.70 o
  -4   3  10       11.91       14.50      1.92 o
  -3   3  10       11.29       13.04      1.46 o
  -2   3  10        6.60       14.51      1.97 o
  -1   3  10       25.68       26.20      1.50 o
   0   3  10       10.62       19.69      1.52 o
   1   3  10        4.95        4.45      1.15 o
   2   3  10       59.27       61.41      1.34 o
   3   3  10        7.34        8.43      1.24 o
   4   3  10       95.82       94.15      2.90 o
   5   3  10       16.46       18.07      1.57 o
   6   3  10       57.32       59.84      1.92 o
  -6   4  10        0.33        1.34      1.80 o
  -5   4  10        7.69        6.56      1.54 o
  -4   4  10        7.31        9.22      1.48 o
  -3   4  10        0.54        1.24      1.30 o
  -2   4  10       76.00       67.22      1.58 o
  -1   4  10        0.12       -1.41      1.29 o
   0   4  10      131.83      110.72      3.81 o
   1   4  10       25.01       28.80      1.65 o
   2   4  10       21.79       12.93      1.27 o
   3   4  10       14.07       15.40      1.16 o
   4   4  10        9.23       10.54      1.58 o
   5   4  10        2.97        4.37      1.60 o
   6   4  10       29.68       26.02      2.04 o
  -6   5  10        7.04        6.55      1.90 o
  -5   5  10        0.03        2.46      1.48 o
  -4   5  10        6.22        8.59      1.60 o
  -3   5  10       17.88       18.66      1.44 o
  -2   5  10       23.49       27.90      1.95 o
  -1   5  10      186.48      186.37      2.40 o
   0   5  10      157.30      164.85      2.61 o
   1   5  10      159.33      158.54      3.39 o
   2   5  10      100.29       96.44      1.52 o
   3   5  10        1.30        2.14      1.16 o
   4   5  10        5.20        4.40      1.40 o
   5   5  10       10.74       10.83      1.92 o
   6   5  10        1.36        0.63      1.95 o
  -5   6  10        2.40        5.52      1.61 o
  -4   6  10       25.09       25.64      1.52 o
  -3   6  10        2.25        2.65      1.23 o
  -2   6  10       96.53       99.88      1.81 o
  -1   6  10       12.19       13.57      1.60 o
   0   6  10       68.24       64.90      1.57 o
   1   6  10       75.81       75.60      2.07 o
   2   6  10       14.41       14.60      1.62 o
   3   6  10       43.10       41.95      1.38 o
   4   6  10        1.90        2.25      1.30 o
   5   6  10        0.07        0.16      1.73 o
   6   6  10        0.05        0.81      1.52 o
  -5   7  10        3.10        3.59      1.66 o
  -4   7  10       49.68       51.33      1.57 o
  -3   7  10       17.87       18.86      1.40 o
  -2   7  10      107.57      109.35      1.87 o
  -1   7  10       65.29       69.98      2.35 o
   0   7  10       15.01       14.15      1.63 o
   1   7  10       48.77       51.76      2.83 o
   2   7  10       26.97       29.65      1.56 o
   3   7  10        0.43        1.04      1.36 o
   4   7  10       46.97       47.50      1.44 o
   5   7  10        4.23        4.69      1.40 o
   6   7  10       10.83       10.06      2.12 o
  -5   8  10       15.05       12.62      1.72 o
  -4   8  10       85.52       93.99      1.78 o
  -3   8  10        4.44        4.45      1.36 o
  -2   8  10       32.62       34.88      1.50 o
  -1   8  10        7.06        7.45      1.42 o
   0   8  10      361.78      368.31      3.92 o
   1   8  10       44.46       44.09      1.67 o
   2   8  10      265.58      264.60      6.31 o
   3   8  10       29.53       27.22      1.62 o
   4   8  10       46.91       45.41      1.79 o
   5   8  10        3.07        4.28      1.57 o
   6   8  10        4.89        5.11      1.61 o
  -4   9  10      109.51       98.80      2.61 o
  -3   9  10        2.59        2.72      1.42 o
  -2   9  10      319.22      324.23      6.52 o
  -1   9  10        9.96       12.41      1.36 o
   0   9  10      174.49      172.63      2.44 o
   1   9  10       26.38       27.83      1.64 o
   2   9  10       62.80       65.41      1.95 o
   3   9  10       19.12       20.75      1.66 o
   4   9  10       26.75       28.56      1.41 o
   5   9  10        4.31        6.09      1.60 o
  -4  10  10       81.62       81.97      1.99 o
  -3  10  10       25.73       27.37      1.74 o
  -2  10  10       11.44       14.87      1.57 o
  -1  10  10      159.63      168.26      3.87 o
   0  10  10      139.84      139.76      3.97 o
   1  10  10       72.63       76.12      2.15 o
   2  10  10      219.12      216.83      4.13 o
   3  10  10        0.65        1.14      1.82 o
   4  10  10      233.19      230.85      3.39 o
   5  10  10       17.26       14.72      1.72 o
  -3  11  10       89.37       89.16      2.21 o
  -2  11  10       36.48       38.10      1.87 o
  -1  11  10        3.67        3.81      1.70 o
   0  11  10      108.96      119.00      2.82 o
   1  11  10       54.93       51.92      1.80 o
   2  11  10        8.47        9.20      2.14 o
   3  11  10       11.29        9.60      1.57 o
   4  11  10       45.74       44.15      1.90 o
  -2  12  10        0.30       -0.40      1.65 o
  -1  12  10       13.49       14.88      2.47 o
   0  12  10       67.05       70.23      1.91 o
   1  12  10        0.28        1.16      2.16 o
   2  12  10      102.22      108.74      2.21 o
   3  12  10       63.55       64.96      2.67 o
  -1  13  10      245.54      264.73      8.91 o
   0  13  10      222.19      245.33      9.52 o
   1  13  10      290.84      290.04      3.08 o
   2  13  10       70.36       75.32      2.80 o
  -2 -11  11        0.05        1.02      1.69 o
  -1 -11  11        1.06        2.17      1.70 o
   0 -11  11        1.35        4.47      1.67 o
   1 -11  11        4.09        6.85      1.86 o
  -3 -10  11        1.94        2.45      2.30 o
  -2 -10  11        0.10        1.59      2.05 o
  -1 -10  11        0.49       -0.03      1.78 o
   0 -10  11        0.21        0.74      1.70 o
   1 -10  11        0.21        0.53      1.58 o
   2 -10  11        1.00        3.16      1.52 o
  -4  -9  11        8.16        8.36      1.82 o
  -3  -9  11        0.17        1.91      1.94 o
  -2  -9  11        1.59        4.06      1.57 o
  -1  -9  11        0.72        1.57      1.48 o
   0  -9  11        0.09        0.66      1.47 o
   1  -9  11        0.00       -0.34      1.54 o
   2  -9  11        0.28        2.76      1.72 o
   3  -9  11        4.71        3.45      1.51 o
  -4  -8  11       16.54       13.71      1.95 o
  -3  -8  11        0.20        0.90      2.16 o
  -2  -8  11        4.13        4.15      1.51 o
  -1  -8  11        1.51        1.72      1.64 o
   0  -8  11        1.72        2.71      1.28 o
   1  -8  11        1.81        3.56      1.50 o
   2  -8  11        6.93        5.88      1.49 o
   3  -8  11        8.88       13.02      1.52 o
   4  -8  11       15.29       13.93      1.59 o
  -5  -7  11       46.08       45.98      2.28 o
  -4  -7  11      115.57      102.16      2.50 o
  -3  -7  11      170.36      159.31      4.11 o
  -2  -7  11       59.69       45.58      2.96 o
  -1  -7  11       24.68       22.85      1.65 o
   0  -7  11        4.54        3.89      1.32 o
   1  -7  11       25.79       23.21      1.32 o
   2  -7  11       37.36       28.53      1.34 o
   3  -7  11       13.75       13.16      1.44 o
   4  -7  11        8.29        7.05      1.62 o
  -5  -6  11       68.05       64.57      3.14 o
  -4  -6  11       54.24       60.99      2.33 o
  -3  -6  11        5.43        4.97      1.82 o
  -2  -6  11      108.50       94.66      1.86 o
  -1  -6  11       27.10       25.99      1.63 o
   0  -6  11        0.04        1.24      1.49 o
   1  -6  11       22.65       21.66      1.46 o
   2  -6  11      129.76      102.09      1.89 o
   3  -6  11      132.15      124.08      1.71 o
   4  -6  11      101.29       84.28      2.61 o
   5  -6  11       52.82       48.95      2.92 o
  -6  -5  11       94.03       83.77     19.14 o
  -5  -5  11        2.78        3.68      2.32 o
  -4  -5  11       63.74       62.75      2.38 o
  -3  -5  11       16.39       14.39      1.60 o
  -2  -5  11        0.86        2.07      1.43 o
  -1  -5  11        4.95        4.96      1.38 o
   0  -5  11        0.20        1.47      1.29 o
   1  -5  11        0.40        1.81      1.20 o
   2  -5  11       34.65       33.92      1.31 o
   3  -5  11        0.00       -0.33      1.34 o
   4  -5  11       58.63       61.13      1.62 o
   5  -5  11        7.36        5.88      1.41 o
  -6  -4  11       92.80       79.82     16.07 o
  -5  -4  11       62.80       60.98      1.76 o
  -4  -4  11       85.64       87.47      5.01 o
  -3  -4  11       34.67       32.88      1.62 o
  -2  -4  11       54.64       55.97      2.00 o
  -1  -4  11        4.91        4.99      1.12 o
   0  -4  11        0.47        1.14      1.48 o
   1  -4  11        0.26        1.71      1.50 o
   2  -4  11       19.92       19.14      1.50 o
   3  -4  11        1.72        3.04      1.31 o
   4  -4  11        5.84        5.82      1.50 o
   5  -4  11       39.03       40.28      2.35 o
  -6  -3  11      250.18      225.27     33.71 o
  -5  -3  11        2.06        3.13      1.53 o
  -4  -3  11      925.73      939.14     23.02 o
  -3  -3  11        5.27        7.15      1.51 o
  -2  -3  11      455.65      465.33      4.93 o
  -1  -3  11        2.94        3.64      1.18 o
   0  -3  11        5.11        4.78      1.25 o
   1  -3  11        0.00        1.47      1.33 o
   2  -3  11       13.56       13.28      1.41 o
   3  -3  11        5.53        6.27      1.31 o
   4  -3  11      209.95      211.18      1.85 o
   5  -3  11       21.49       18.98      1.75 o
   6  -3  11      146.13      144.57      2.19 o
  -6  -2  11      389.23      316.20     80.47 o
  -5  -2  11       20.14       19.02      1.54 o
  -4  -2  11     2811.76     2903.31     25.32 o
  -3  -2  11        7.45        8.06      1.27 o
  -2  -2  11     2589.08     2569.94     29.21 o
  -1  -2  11        3.60        4.58      1.19 o
   0  -2  11        5.24        5.54      1.18 o
   1  -2  11        5.96        6.31      1.15 o
   2  -2  11     1423.89     1456.51     12.73 o
   3  -2  11        0.01        0.60      1.22 o
   4  -2  11      376.85      397.14      7.46 o
   5  -2  11        1.05        0.67      1.66 o
   6  -2  11       58.73       57.73      1.97 o
  -6  -1  11       49.70       29.97     10.93 o
  -5  -1  11        0.20        0.97      1.50 o
  -4  -1  11      263.23      260.94      3.04 o
  -3  -1  11       68.57       65.18      2.02 o
  -2  -1  11     1072.17     1050.73     12.95 o
  -1  -1  11       52.11       51.35      1.70 o
   0  -1  11        2.99        4.63      1.46 o
   1  -1  11        1.86        3.07      1.18 o
   2  -1  11     2957.41     2960.84     28.03 o
   3  -1  11       26.59       25.38      1.48 o
   4  -1  11     3191.23     3286.83     38.09 o
   5  -1  11        7.46        7.31      1.52 o
   6  -1  11      465.11      473.74      4.69 o
  -6   0  11      122.56       91.43     19.79 o
  -5   0  11       70.51       69.11      2.39 o
  -4   0  11      179.94      183.99      2.67 o
  -3   0  11       49.04       52.07      1.58 o
  -2   0  11       10.86       13.40      1.33 o
  -1   0  11        1.32        2.12      1.08 o
   0   0  11        2.37        2.65      1.14 o
   1   0  11        0.17        1.83      1.52 o
   2   0  11      202.50      189.87      2.43 o
   3   0  11        8.68        8.30      1.39 o
   4   0  11      590.42      592.94     13.60 o
   5   0  11       20.35       20.49      1.85 o
   6   0  11      178.66      181.09      6.99 o
  -6   1  11        1.02        2.26      1.85 o
  -5   1  11       22.25       24.21      1.60 o
  -4   1  11        1.92        3.79      1.56 o
  -3   1  11        1.68        3.92      1.33 o
  -2   1  11       24.59       21.75      1.43 o
  -1   1  11        3.92        5.78      1.12 o
   0   1  11        0.75        1.03      1.12 o
   1   1  11        2.15        3.20      1.49 o
   2   1  11       62.19       62.35      1.60 o
   3   1  11       42.02       44.86      1.69 o
   4   1  11      113.42      118.44      1.85 o
   5   1  11       63.83       63.99      2.09 o
   6   1  11      106.63      107.05      2.32 o
  -6   2  11        7.49        6.40      1.90 o
  -5   2  11        0.46        2.06      1.73 o
  -4   2  11      108.64      101.27      1.98 o
  -3   2  11        8.64        8.80      1.31 o
  -2   2  11       94.66       86.98      1.91 o
  -1   2  11        0.51        1.46      1.61 o
   0   2  11        0.34        1.00      1.14 o
   1   2  11        0.32        2.47      1.33 o
   2   2  11        2.83        3.70      1.37 o
   3   2  11        0.06       -0.27      1.36 o
   4   2  11       24.92       22.74      1.79 o
   5   2  11        0.30       -0.83      1.95 o
   6   2  11       60.58       62.60      2.44 o
  -6   3  11        3.06        2.45      1.85 o
  -5   3  11       35.94       37.36      1.80 o
  -4   3  11       66.71       60.47      1.64 o
  -3   3  11      145.94      137.44      2.51 o
  -2   3  11       86.17       66.14      3.70 o
  -1   3  11       56.84       50.71      1.62 o
   0   3  11        0.01        0.53      1.28 o
   1   3  11       16.91       15.44      1.19 o
   2   3  11      110.32       97.01      2.86 o
   3   3  11       18.54       17.02      1.55 o
   4   3  11       66.87       65.26      1.76 o
   5   3  11       22.02       20.94      1.55 o
   6   3  11        0.03        1.75      2.00 o
  -6   4  11        0.70        2.12      1.67 o
  -5   4  11       15.78       17.93      1.79 o
  -4   4  11       27.92       29.63      1.53 o
  -3   4  11        2.67        3.83      1.71 o
  -2   4  11       41.56       36.07      1.49 o
  -1   4  11        1.16        2.10      1.19 o
   0   4  11        0.19        2.82      1.35 o
   1   4  11       19.81       18.37      1.51 o
   2   4  11       67.03       47.09      1.36 o
   3   4  11      126.32      118.09      1.53 o
   4   4  11      109.18       96.60      1.90 o
   5   4  11       48.66       49.89      1.86 o
   6   4  11       12.71       11.16      1.84 o
  -5   5  11        0.37        0.12      1.65 o
  -4   5  11       16.21       15.91      1.67 o
  -3   5  11       25.72       24.95      1.63 o
  -2   5  11       34.48       37.37      1.78 o
  -1   5  11        9.09        8.92      1.74 o
   0   5  11        1.18        4.33      1.50 o
   1   5  11        5.09        6.95      1.52 o
   2   5  11       22.03       22.45      1.58 o
   3   5  11        4.30        6.34      1.40 o
   4   5  11       31.95       30.04      1.52 o
   5   5  11        0.00        0.67      1.45 o
   6   5  11        6.66        6.73      1.91 o
  -5   6  11        0.84        1.02      1.53 o
  -4   6  11        2.39        1.56      1.43 o
  -3   6  11       11.83        9.99      1.47 o
  -2   6  11       10.86       11.23      1.31 o
  -1   6  11        5.31        6.89      1.70 o
   0   6  11        0.03        3.95      1.68 o
   1   6  11        5.11        5.65      1.40 o
   2   6  11       29.24       28.90      1.46 o
   3   6  11       16.98       13.91      1.49 o
   4   6  11       21.62       21.49      1.51 o
   5   6  11        6.60        6.94      1.42 o
   6   6  11        0.40        1.18      1.72 o
  -5   7  11        2.50        2.43      1.66 o
  -4   7  11        1.46        2.25      1.44 o
  -3   7  11       29.85       32.39      1.52 o
  -2   7  11        0.20        0.92      1.41 o
  -1   7  11       15.04       17.30      1.35 o
   0   7  11        0.00        2.47      1.67 o
   1   7  11        5.68        5.10      1.52 o
   2   7  11        3.32        3.95      1.29 o
   3   7  11       16.99       18.51      1.23 o
   4   7  11        6.70        5.04      1.49 o
   5   7  11        0.00        0.05      1.55 o
   6   7  11        0.01        1.56      1.58 o
  -4   8  11        9.19       12.58      1.59 o
  -3   8  11        0.15        3.53      1.33 o
  -2   8  11        3.22        2.73      1.36 o
  -1   8  11        0.97        3.17      1.26 o
   0   8  11        0.18       -0.12      1.38 o
   1   8  11        2.60        4.42      1.37 o
   2   8  11        0.92       -0.58      1.76 o
   3   8  11       23.12       25.32      1.68 o
   4   8  11        0.28        0.25      1.62 o
   5   8  11       12.45       11.34      1.97 o
  -4   9  11        9.80       11.25      1.69 o
  -3   9  11        9.17       12.53      1.56 o
  -2   9  11        0.14        0.43      1.39 o
  -1   9  11        0.01       -0.41      1.27 o
   0   9  11        0.00        0.03      1.46 o
   1   9  11        0.16        1.51      1.58 o
   2   9  11        2.09        0.55      1.88 o
   3   9  11        0.65        0.48      1.27 o
   4   9  11       11.54       13.80      1.48 o
   5   9  11        3.95        3.28      1.65 o
  -3  10  11        7.45        6.13      1.42 o
  -2  10  11        7.38        6.32      1.46 o
  -1  10  11        3.72        4.78      1.40 o
   0  10  11        0.01        1.49      1.51 o
   1  10  11        4.65        6.51      1.40 o
   2  10  11        3.87        2.57      1.62 o
   3  10  11       17.57       20.61      1.60 o
   4  10  11       15.40       17.46      1.67 o
  -2  11  11        1.08        3.85      1.61 o
  -1  11  11        0.01        0.70      1.48 o
   0  11  11        0.02       -0.40      1.67 o
   1  11  11        0.98        1.47      1.89 o
   2  11  11        8.49        8.43      1.92 o
   3  11  11        3.17        4.43      1.75 o
   4  11  11        0.00        4.44      1.67 o
  -1  12  11        1.38        1.67      1.42 o
   0  12  11        0.15        2.40      1.94 o
   1  12  11        1.76        3.40      2.30 o
   2  12  11        9.65       12.78      2.03 o
   3  12  11        7.97       10.94      2.36 o
  -2 -10  12       18.06       11.31      1.89 o
  -1 -10  12       21.72       23.41      2.06 o
   0 -10  12        2.34        1.37      1.59 o
   1 -10  12       11.89       16.06      1.72 o
  -3  -9  12        2.64        4.91      1.99 o
  -2  -9  12        0.74        0.67      1.84 o
  -1  -9  12        0.82        0.20      1.71 o
   0  -9  12       21.79       22.99      1.60 o
   1  -9  12        8.36        4.61      1.75 o
   2  -9  12       42.08       35.79      1.59 o
  -4  -8  12        0.07        0.59      2.34 o
  -3  -8  12        0.28        0.69      1.75 o
  -2  -8  12       87.94       80.49      8.70 o
  -1  -8  12        8.97       11.77      1.87 o
   0  -8  12      175.40      147.41      3.27 o
   1  -8  12        9.54       12.33      1.57 o
   2  -8  12       85.15       73.38      1.88 o
   3  -8  12        3.01        2.14      1.78 o
  -4  -7  12       72.20       66.18      3.34 o
  -3  -7  12        0.50        2.27      1.76 o
  -2  -7  12      187.89      162.14      8.51 o
  -1  -7  12        5.37        3.16      1.58 o
   0  -7  12       99.26       81.83      2.01 o
   1  -7  12        0.20        1.68      1.49 o
   2  -7  12        5.04        5.65      1.64 o
   3  -7  12        0.34        0.50      1.36 o
   4  -7  12        5.39        4.81      1.56 o
  -5  -6  12        8.50       10.20      2.48 o
  -4  -6  12      222.77      214.37      5.05 o
  -3  -6  12        0.03        1.48      1.64 o
  -2  -6  12       92.74      100.85      2.23 o
  -1  -6  12       29.61       24.17      1.64 o
   0  -6  12        0.66        2.02      1.57 o
   1  -6  12       25.57       23.16      1.63 o
   2  -6  12       74.69       59.55      1.42 o
   3  -6  12        1.37        2.43      1.42 o
   4  -6  12      108.48       97.07      1.81 o
  -5  -5  12       85.89       81.55      3.17 o
  -4  -5  12       47.58       49.32      2.01 o
  -3  -5  12       62.98       63.41      3.90 o
  -2  -5  12        9.96       10.44      1.69 o
  -1  -5  12        0.87        0.81      1.68 o
   0  -5  12       43.88       50.96      2.76 o
   1  -5  12        2.34        2.75      1.41 o
   2  -5  12      256.97      270.80      2.13 o
   3  -5  12        1.55        1.72      1.29 o
   4  -5  12      211.88      217.79      4.12 o
   5  -5  12        4.19        5.22      1.68 o
  -5  -4  12        4.89        6.96      1.77 o
  -4  -4  12        2.75        2.86      1.66 o
  -3  -4  12       12.24       11.57      1.35 o
  -2  -4  12      208.17      208.32      3.21 o
  -1  -4  12        8.36       11.61      1.29 o
   0  -4  12      763.23      762.04      4.81 o
   1  -4  12       23.62       24.19      1.76 o
   2  -4  12      457.47      456.96      7.07 o
   3  -4  12       68.35       69.88      1.63 o
   4  -4  12        4.43        7.08      1.54 o
   5  -4  12       39.04       38.76      3.19 o
  -5  -3  12       16.24       14.04      2.60 o
  -4  -3  12      475.62      461.35     21.09 o
  -3  -3  12      155.56      160.89      2.19 o
  -2  -3  12     1428.87     1422.28     19.23 o
  -1  -3  12      342.02      353.31      2.85 o
   0  -3  12     1299.37     1304.35      8.31 o
   1  -3  12      171.78      179.72      1.79 o
   2  -3  12      124.94      126.42      1.85 o
   3  -3  12        0.00       -0.80      1.59 o
   4  -3  12       86.28       86.88      2.01 o
   5  -3  12       40.46       34.98      4.02 o
  -6  -2  12       79.39       67.50     18.14 o
  -5  -2  12       38.52       34.51      3.83 o
  -4  -2  12      254.11      256.49      4.12 o
  -3  -2  12       54.30       57.10      1.40 o
  -2  -2  12     1013.30     1046.00     15.40 o
  -1  -2  12        0.21        1.00      1.18 o
   0  -2  12       61.68       67.50      1.78 o
   1  -2  12       63.64       62.03      1.53 o
   2  -2  12      606.36      608.51      6.01 o
   3  -2  12       67.24       69.04      1.85 o
   4  -2  12      603.48      633.67      3.21 o
   5  -2  12        5.07        6.18      1.58 o
  -6  -1  12      814.57      657.42    233.57 o
  -5  -1  12        0.54        1.54      1.57 o
  -4  -1  12       71.86       75.90      1.78 o
  -3  -1  12        5.07        6.25      1.19 o
  -2  -1  12     2801.71     2856.90     24.09 o
  -1  -1  12       76.75       78.78      1.42 o
   0  -1  12     8570.59     8526.87     77.02 o
   1  -1  12      176.94      174.90      3.34 o
   2  -1  12     3859.17     3866.62     49.39 o
   3  -1  12       96.72       98.96      1.79 o
   4  -1  12      141.31      145.87      3.50 o
   5  -1  12       11.67       12.81      2.00 o
   6  -1  12       59.12       56.76      2.33 o
  -6   0  12       84.33       58.99     17.56 o
  -5   0  12       52.82       54.81      3.55 o
  -4   0  12      587.73      607.91      8.57 o
  -3   0  12        0.54       -0.45      1.43 o
  -2   0  12      165.82      168.95      3.27 o
  -1   0  12      146.70      143.49      1.60 o
   0   0  12      245.73      258.39      4.40 o
   1   0  12      136.65      132.70      3.30 o
   2   0  12      341.06      355.33      2.54 o
   3   0  12        4.56        5.33      1.30 o
   4   0  12        5.45        6.39      1.81 o
   5   0  12        3.75        5.38      1.89 o
   6   0  12      187.18      188.90      5.20 o
  -6   1  12       77.05       54.51     10.64 o
  -5   1  12       47.19       50.37      2.06 o
  -4   1  12       33.96       33.69      1.97 o
  -3   1  12      214.32      214.02      3.91 o
  -2   1  12       12.34       10.10      1.31 o
  -1   1  12      193.96      192.70      1.68 o
   0   1  12        3.50        1.76      1.20 o
   1   1  12       41.91       43.31      1.27 o
   2   1  12      112.23      117.59      2.17 o
   3   1  12        0.92        2.32      1.39 o
   4   1  12      807.64      845.52     16.11 o
   5   1  12        0.55        2.45      1.88 o
   6   1  12      974.55     1001.17     23.64 o
  -5   2  12      171.86      166.42      2.42 o
  -4   2  12       45.79       44.28      1.94 o
  -3   2  12      226.87      215.29      4.54 o
  -2   2  12       15.02       11.83      1.72 o
  -1   2  12      109.69       96.22      1.54 o
   0   2  12        4.42        5.65      1.19 o
   1   2  12        4.61        6.97      1.16 o
   2   2  12       70.89       63.12      1.57 o
   3   2  12      154.42      152.72      3.17 o
   4   2  12       46.23       45.35      1.71 o
   5   2  12      127.72      138.45      7.10 o
   6   2  12        0.86        0.15      2.98 o
  -5   3  12        5.86        4.11      1.81 o
  -4   3  12       20.71       21.44      1.48 o
  -3   3  12        2.43        2.34      1.77 o
  -2   3  12        0.21        1.80      1.36 o
  -1   3  12       82.15       78.00      2.14 o
   0   3  12       28.46       23.70      1.58 o
   1   3  12      405.96      383.31      4.16 o
   2   3  12      155.36      136.35      3.36 o
   3   3  12      288.13      273.71      4.87 o
   4   3  12       46.16       43.13      1.87 o
   5   3  12       27.65       26.40      1.75 o
   6   3  12       29.14       27.23      2.13 o
  -5   4  12        4.31        4.19      1.82 o
  -4   4  12       13.95       15.23      1.44 o
  -3   4  12      153.38      152.87      3.02 o
  -2   4  12      439.45      384.33      3.05 o
  -1   4  12      980.00      921.80      9.75 o
   0   4  12      838.79      671.13      5.95 o
   1   4  12      768.66      716.25     12.53 o
   2   4  12      189.24      160.02      1.59 o
   3   4  12       18.02       21.51      1.27 o
   4   4  12       53.85       54.44      1.74 o
   5   4  12       77.16       71.24      1.92 o
   6   4  12      129.48      119.68      6.16 o
  -5   5  12       22.79       24.77      1.61 o
  -4   5  12       30.11       32.39      1.52 o
  -3   5  12      114.42      119.16      1.68 o
  -2   5  12       13.35       12.73      1.48 o
  -1   5  12       39.56       44.25      1.52 o
   0   5  12      254.17      205.83      2.65 o
   1   5  12       49.62       36.09      1.49 o
   2   5  12      333.27      282.30      2.37 o
   3   5  12      102.03       96.00      2.92 o
   4   5  12       46.54       46.22      1.60 o
   5   5  12        3.26        5.57      1.54 o
  -5   6  12       23.59       25.47      1.92 o
  -4   6  12       16.04       16.74      1.63 o
  -3   6  12       13.33       15.33      1.66 o
  -2   6  12       17.13       17.34      1.46 o
  -1   6  12       26.67       22.11      1.43 o
   0   6  12        7.14        5.16      1.56 o
   1   6  12      169.46      154.34      4.11 o
   2   6  12        8.93        6.99      1.30 o
   3   6  12      153.99      156.18      2.62 o
   4   6  12       22.34       23.95      1.66 o
   5   6  12       64.66       73.33      1.73 o
  -4   7  12       14.47       14.36      1.34 o
  -3   7  12       19.60       20.67      1.47 o
  -2   7  12       28.42       24.13      1.40 o
  -1   7  12       51.26       44.96      1.60 o
   0   7  12       29.26       23.09      1.96 o
   1   7  12       93.55       94.33      1.68 o
   2   7  12        1.07        2.36      1.57 o
   3   7  12       44.65       49.58      2.06 o
   4   7  12       17.23       17.56      1.37 o
   5   7  12        1.21        1.74      1.47 o
  -4   8  12        1.10        2.60      1.65 o
  -3   8  12        0.21        2.12      1.55 o
  -2   8  12        2.59        4.13      1.41 o
  -1   8  12      100.47       99.81      3.24 o
   0   8  12       30.29       31.85      1.56 o
   1   8  12       66.76       71.52      2.31 o
   2   8  12       46.72       44.92      1.56 o
   3   8  12        2.78        4.14      1.41 o
   4   8  12        8.03        9.48      1.42 o
   5   8  12       23.17       22.74      1.72 o
  -3   9  12        0.01       -0.76      1.40 o
  -2   9  12      159.99      168.35      2.20 o
  -1   9  12       28.75       32.97      1.91 o
   0   9  12      184.91      186.89      2.03 o
   1   9  12       57.18       59.69      1.78 o
   2   9  12       26.11       28.13      1.71 o
   3   9  12        4.55        3.08      1.31 o
   4   9  12        7.39        9.40      1.49 o
  -3  10  12       41.46       39.68      1.72 o
  -2  10  12       11.80       14.27      1.42 o
  -1  10  12      112.76      125.02      3.17 o
   0  10  12      122.71      129.47      1.88 o
   1  10  12       59.85       70.62      1.85 o
   2  10  12      189.70      203.30      5.01 o
   3  10  12        0.13        0.84      1.55 o
   4  10  12       32.49       32.98      1.74 o
  -2  11  12       41.75       40.79      1.63 o
  -1  11  12       20.43       18.39      1.46 o
   0  11  12      111.43      109.47      4.02 o
   1  11  12       73.35       71.95      1.79 o
   2  11  12       10.40       14.66      1.80 o
   3  11  12       39.02       40.35      2.09 o
   0  12  12       12.55        6.40      1.68 o
   1  12  12        3.73        6.76      1.81 o
  -2  -9  13        0.04        0.91      1.88 o
  -1  -9  13       10.23       13.78      1.84 o
   0  -9  13        0.06        1.59      1.74 o
   1  -9  13        8.99       13.92      1.42 o
  -3  -8  13        2.69        1.35      1.79 o
  -2  -8  13        1.37       -0.14      1.68 o
  -1  -8  13        1.67        2.41      1.69 o
   0  -8  13        0.40        1.49      1.69 o
   1  -8  13        3.79        4.39      1.50 o
   2  -8  13        0.06        2.05      1.50 o
  -4  -7  13       19.51       21.39      2.42 o
  -3  -7  13        1.45        0.92      1.93 o
  -2  -7  13       22.28       19.04      1.80 o
  -1  -7  13        0.13        0.97      1.51 o
   0  -7  13        0.10       -0.43      1.45 o
   1  -7  13        2.12        4.10      1.70 o
   2  -7  13       10.25       11.27      1.51 o
   3  -7  13        7.04        5.74      1.52 o
  -4  -6  13        0.47        1.07      2.02 o
  -3  -6  13        0.38        1.43      1.46 o
  -2  -6  13        2.43        4.85      1.66 o
  -1  -6  13        0.92        1.32      1.60 o
   0  -6  13        0.11        0.29      1.98 o
   1  -6  13        0.50        0.85      1.47 o
   2  -6  13        7.95        9.96      1.42 o
   3  -6  13        0.27        0.46      1.45 o
  -4  -5  13        3.79        4.85      2.28 o
  -3  -5  13        0.10        0.38      1.60 o
  -2  -5  13        2.07        2.20      1.64 o
  -1  -5  13        0.08       -0.43      1.59 o
   0  -5  13        0.94        2.25      1.78 o
   1  -5  13        0.73        0.98      1.64 o
   2  -5  13       12.34       11.77      1.86 o
   3  -5  13        0.04        1.40      1.54 o
   4  -5  13        3.24        5.14      1.48 o
  -5  -4  13        7.12        9.63      2.41 o
  -4  -4  13       13.37       12.47      2.21 o
  -3  -4  13        0.41        1.11      1.23 o
  -2  -4  13        7.53        6.60      1.27 o
  -1  -4  13        0.97        1.74      1.15 o
   0  -4  13        1.90        2.43      1.38 o
   1  -4  13        1.96        1.92      1.56 o
   2  -4  13        1.76        1.79      1.58 o
   3  -4  13        1.31        1.93      1.62 o
   4  -4  13        6.78        8.36      1.38 o
  -5  -3  13       12.03        8.54      1.97 o
  -4  -3  13       31.49       28.76      2.71 o
  -3  -3  13       34.00       32.58      1.47 o
  -2  -3  13        0.56        1.83      1.46 o
  -1  -3  13       12.49       11.87      1.22 o
   0  -3  13        1.57        1.88      1.18 o
   1  -3  13        0.06        1.95      1.23 o
   2  -3  13       14.06       15.09      1.48 o
   3  -3  13        0.61        1.85      1.61 o
   4  -3  13       28.05       27.78      1.94 o
   5  -3  13       14.02       13.80      1.78 o
  -5  -2  13        1.22        2.67      1.56 o
  -4  -2  13        3.73        3.78      1.43 o
  -3  -2  13       53.60       56.24      1.45 o
  -2  -2  13       56.58       57.69      1.85 o
  -1  -2  13       11.43       10.32      1.43 o
   0  -2  13        0.25        0.86      1.12 o
   1  -2  13       43.13       41.18      1.32 o
   2  -2  13       75.83       74.52      2.13 o
   3  -2  13       50.79       51.40      1.62 o
   4  -2  13       29.46       34.81      1.94 o
   5  -2  13        0.00        2.63      1.78 o
  -5  -1  13       55.07       50.81      4.68 o
  -4  -1  13      806.74      822.08     18.25 o
  -3  -1  13        3.28        5.96      1.29 o
  -2  -1  13      271.50      281.75      1.96 o
  -1  -1  13        3.17        3.99      1.07 o
   0  -1  13        3.00        6.42      1.18 o
   1  -1  13       12.23       12.14      1.33 o
   2  -1  13        7.37        6.09      1.41 o
   3  -1  13       60.65       64.18      1.59 o
   4  -1  13       20.42       23.91      2.17 o
   5  -1  13       17.85       16.98      1.78 o
  -5   0  13       19.82       17.93      2.06 o
  -4   0  13      411.89      416.68      2.43 o
  -3   0  13       17.45       18.33      1.34 o
  -2   0  13      703.87      713.23      6.13 o
  -1   0  13        2.07        2.81      1.29 o
   0   0  13        0.64        2.21      1.13 o
   1   0  13        5.49        6.27      1.21 o
   2   0  13      612.48      633.83     11.28 o
   3   0  13       21.70       22.46      1.62 o
   4   0  13      605.64      645.64      3.28 o
   5   0  13       30.49       28.63      2.26 o
  -5   1  13        0.09        3.21      2.00 o
  -4   1  13        1.75        0.45      1.51 o
  -3   1  13       17.83       19.30      1.56 o
  -2   1  13       79.36       83.68      1.64 o
  -1   1  13        4.38        5.06      1.38 o
   0   1  13        0.54        3.10      1.28 o
   1   1  13        0.34        2.25      1.17 o
   2   1  13      406.80      400.74      3.73 o
   3   1  13        7.24        8.31      1.45 o
   4   1  13      539.12      553.11      9.28 o
   5   1  13       42.50       41.82      2.85 o
  -5   2  13       21.20       19.32      1.87 o
  -4   2  13        7.05        5.57      1.71 o
  -3   2  13       75.63       72.21      1.63 o
  -2   2  13        2.32        3.39      1.41 o
  -1   2  13       32.81       29.16      1.61 o
   0   2  13        1.61        2.33      1.19 o
   1   2  13        4.27        5.18      1.28 o
   2   2  13       25.39       25.99      1.60 o
   3   2  13       10.86       11.63      1.61 o
   4   2  13       14.16       14.53      1.86 o
   5   2  13        2.82        3.41      2.20 o
  -5   3  13        3.89        5.22      2.06 o
  -4   3  13        1.46        0.52      1.95 o
  -3   3  13       19.41       23.38      1.59 o
  -2   3  13        0.13        0.84      1.79 o
  -1   3  13        7.50        6.94      1.64 o
   0   3  13        0.21       -0.53      1.36 o
   1   3  13       32.98       30.76      1.23 o
   2   3  13        7.60        7.01      1.55 o
   3   3  13       80.15       77.98      2.34 o
   4   3  13       17.31       14.50      1.46 o
   5   3  13        5.08        6.05      1.96 o
  -5   4  13      110.53      113.65      2.13 o
  -4   4  13      235.21      217.87      3.97 o
  -3   4  13      122.03      110.66      2.17 o
  -2   4  13      113.49       99.11      1.86 o
  -1   4  13       11.95        6.96      1.50 o
   0   4  13        3.09        3.19      1.35 o
   1   4  13        0.24        2.02      1.27 o
   2   4  13       25.75       19.91      1.24 o
   3   4  13       27.50       30.80      1.68 o
   4   4  13        1.51        3.24      1.30 o
   5   4  13       44.07       45.14      2.25 o
  -4   5  13      210.68      203.46      2.47 o
  -3   5  13      171.67      166.88      4.12 o
  -2   5  13      281.47      258.90      5.04 o
  -1   5  13       58.42       52.88      1.58 o
   0   5  13        2.13        2.48      1.27 o
   1   5  13       62.05       50.80      1.46 o
   2   5  13      243.58      207.46      1.69 o
   3   5  13      174.53      164.59      2.83 o
   4   5  13      207.41      187.52      1.81 o
   5   5  13       32.02       29.76      1.66 o
  -4   6  13        0.02        2.12      1.78 o
  -3   6  13        1.13        2.56      1.55 o
  -2   6  13       21.89       19.44      1.83 o
  -1   6  13        2.34        2.22      1.31 o
   0   6  13        0.50        2.23      1.58 o
   1   6  13       14.02       13.93      1.93 o
   2   6  13      117.36      102.60      1.54 o
   3   6  13      138.61      133.83      2.78 o
   4   6  13      274.68      257.91      3.21 o
   5   6  13      127.65      130.02      2.03 o
  -4   7  13        0.00        1.36      1.54 o
  -3   7  13        0.08        0.12      1.42 o
  -2   7  13        1.18        1.87      1.49 o
  -1   7  13        1.88        2.22      1.58 o
   0   7  13        0.18        2.17      1.99 o
   1   7  13        0.30        0.92      1.45 o
   2   7  13        1.95        3.03      1.47 o
   3   7  13        1.33        3.60      1.54 o
   4   7  13        4.97        5.20      1.49 o
  -3   8  13        2.89        3.10      1.61 o
  -2   8  13        2.59        2.40      1.41 o
  -1   8  13        0.67        4.42      1.47 o
   0   8  13        0.27        1.35      1.68 o
   1   8  13        0.00        1.92      1.50 o
   2   8  13        2.38        3.29      1.57 o
   3   8  13        0.17        3.46      1.54 o
   4   8  13        0.06        0.16      1.50 o
  -3   9  13      118.96      125.98      2.67 o
  -2   9  13       15.42       17.98      1.43 o
  -1   9  13       26.91       32.35      1.65 o
   0   9  13        0.01        1.56      1.88 o
   1   9  13        1.23        1.81      1.89 o
   2   9  13        0.06        2.00      1.62 o
   3   9  13        0.32        1.46      1.30 o
   4   9  13        6.32        7.97      1.56 o
  -2  10  13       51.82       51.30      1.79 o
  -1  10  13       60.67       59.14      2.56 o
   0  10  13        0.18        0.63      1.73 o
   1  10  13       35.73       38.05      1.71 o
   2  10  13       51.30       53.93      1.75 o
   3  10  13      129.85      134.49      2.94 o
   0  11  13        2.41        3.70      2.01 o
   1  11  13       32.54       31.65      1.73 o
   2  11  13       30.65       31.04      2.82 o
  -1  -8  14        1.76        4.80      2.06 o
   0  -8  14       31.50       31.27      1.88 o
   1  -8  14        3.22        6.61      1.83 o
  -3  -7  14       25.62       27.95      6.93 o
  -2  -7  14        3.29        3.45      1.48 o
  -1  -7  14      108.20      131.69      4.64 o
   0  -7  14        9.50        7.91      1.76 o
   1  -7  14       53.05       65.27      1.79 o
   2  -7  14       17.05       19.49      2.92 o
  -3  -6  14        8.47        6.30      1.96 o
  -2  -6  14       76.74       81.99      4.31 o
  -1  -6  14        4.37        9.15      1.70 o
   0  -6  14       77.07       95.16      1.79 o
   1  -6  14       49.24       58.81      1.86 o
   2  -6  14       11.34       18.25      1.80 o
   3  -6  14       17.25       19.55      1.69 o
  -4  -5  14        6.25        5.09      2.20 o
  -3  -5  14        1.55        2.61      1.85 o
  -2  -5  14       24.26       22.05      1.56 o
  -1  -5  14        7.45       14.05      2.22 o
   0  -5  14      118.94      116.98      2.32 o
   1  -5  14       18.40       20.17      1.73 o
   2  -5  14       68.73       73.22      1.88 o
   3  -5  14        8.08        8.53      1.62 o
  -4  -4  14       13.75       11.71      2.67 o
  -3  -4  14        0.20        1.26      1.61 o
  -2  -4  14       22.02       23.36      1.49 o
  -1  -4  14       10.16        9.16      1.42 o
   0  -4  14        3.18        3.82      1.35 o
   1  -4  14       11.54       11.46      1.52 o
   2  -4  14        0.51        0.50      1.67 o
   3  -4  14        2.19        4.99      1.93 o
   4  -4  14        5.33        6.23      2.02 o
  -4  -3  14       23.76       22.68      3.11 o
  -3  -3  14        7.01        7.74      1.39 o
  -2  -3  14       15.11       16.03      1.31 o
  -1  -3  14       38.44       42.62      1.63 o
   0  -3  14        0.06        0.67      1.33 o
   1  -3  14       19.68       22.68      1.64 o
   2  -3  14        5.20        4.48      1.82 o
   3  -3  14        0.56        4.52      1.94 o
   4  -3  14       14.14       14.11      1.99 o
  -4  -2  14       17.62       20.17      1.61 o
  -3  -2  14        2.60        2.29      1.41 o
  -2  -2  14        5.55        6.74      1.38 o
  -1  -2  14        7.27        9.00      1.36 o
   0  -2  14       44.59       43.89      1.28 o
   1  -2  14        0.02        0.91      1.26 o
   2  -2  14       35.42       36.32      1.69 o
   3  -2  14        0.77        1.08      1.32 o
   4  -2  14       14.02       13.39      1.79 o
  -4  -1  14       83.04       81.60      2.57 o
  -3  -1  14       94.02       91.26      1.66 o
  -2  -1  14       82.79       89.55      1.57 o
  -1  -1  14        7.65        9.33      1.34 o
   0  -1  14       34.72       35.78      1.40 o
   1  -1  14        0.00        1.35      1.24 o
   2  -1  14       18.92       20.24      1.51 o
   3  -1  14        0.24       -2.97      1.62 o
   4  -1  14        2.15        1.34      2.17 o
  -4   0  14        9.42        9.88      1.63 o
  -3   0  14        0.14        1.44      1.51 o
  -2   0  14        2.33        2.84      1.46 o
  -1   0  14        2.35        1.53      1.16 o
   0   0  14        6.65        7.83      1.40 o
   1   0  14        3.31        2.57      1.33 o
   2   0  14       46.83       50.40      1.48 o
   3   0  14       86.36       86.81      1.84 o
   4   0  14      102.55      108.76      3.12 o
   5   0  14       76.15       70.95      2.24 o
  -4   1  14       12.54       13.25      2.03 o
  -3   1  14       19.33       19.73      1.61 o
  -2   1  14       28.23       30.32      1.67 o
  -1   1  14        0.71        1.52      1.24 o
   0   1  14       37.49       36.90      1.14 o
   1   1  14       11.59       11.48      1.45 o
   2   1  14        0.01        1.27      1.33 o
   3   1  14        2.58        2.97      1.60 o
   4   1  14        4.66        5.93      1.88 o
   5   1  14        5.99        5.81      2.00 o
  -4   2  14       21.51       18.88      1.84 o
  -3   2  14       26.82       23.02      1.63 o
  -2   2  14        6.63        7.95      1.51 o
  -1   2  14       70.62       61.89      1.48 o
   0   2  14      141.08      142.38      2.67 o
   1   2  14      114.96      108.77      1.49 o
   2   2  14       61.00       64.92      1.63 o
   3   2  14       41.11       41.17      1.55 o
   4   2  14       16.43       16.47      1.75 o
   5   2  14        1.53        2.14      2.25 o
  -4   3  14       15.10       17.95      2.38 o
  -3   3  14      101.66       94.53      2.36 o
  -2   3  14       49.48       47.74      1.60 o
  -1   3  14      377.17      348.69      5.71 o
   0   3  14       26.65       27.76      1.34 o
   1   3  14      166.64      166.19      1.82 o
   2   3  14        3.33        3.38      1.19 o
   3   3  14        2.33        2.42      1.39 o
   4   3  14        5.55        6.45      1.68 o
   5   3  14       32.70       27.62      1.71 o
  -4   4  14        6.08        6.93      1.67 o
  -3   4  14       29.07       33.80      1.99 o
  -2   4  14       16.52       15.79      1.51 o
  -1   4  14       20.33       17.24      1.66 o
   0   4  14        0.01        1.66      1.11 o
   1   4  14      182.56      148.44      2.84 o
   2   4  14       22.71       26.91      1.53 o
   3   4  14       84.96       71.28      1.54 o
   4   4  14       25.26       27.02      1.42 o
   5   4  14        0.35        0.24      1.68 o
  -4   5  14        0.21        1.63      1.82 o
  -3   5  14       29.63       25.86      1.67 o
  -2   5  14      149.99      137.10      1.90 o
  -1   5  14      182.23      150.81      1.82 o
   0   5  14      253.44      224.65      7.05 o
   1   5  14      160.48      135.93      1.81 o
   2   5  14       70.72       66.30      1.54 o
   3   5  14       64.72       65.78      1.69 o
   4   5  14        0.80        1.83      1.61 o
  -3   6  14        2.80        4.07      1.64 o
  -2   6  14       41.88       39.59      3.35 o
  -1   6  14       73.14       74.79      1.85 o
   0   6  14      255.67      218.44      2.27 o
   1   6  14       82.34       71.02      1.53 o
   2   6  14      136.54      121.26      1.68 o
   3   6  14       15.07       14.91      1.46 o
   4   6  14        1.49        2.77      1.33 o
  -3   7  14        0.28        0.89      1.54 o
  -2   7  14        0.92       -0.19      1.56 o
  -1   7  14       42.72       41.30      2.85 o
   0   7  14       17.77       17.04      1.53 o
   1   7  14       84.49       87.17      1.75 o
   2   7  14       16.87       16.75      1.69 o
   3   7  14        7.75       11.39      1.48 o
   4   7  14        9.34        9.56      1.80 o
  -2   8  14        1.02        0.93      1.47 o
  -1   8  14       33.24       33.28      1.70 o
   0   8  14        1.38        0.25      1.72 o
   1   8  14       17.18       23.77      1.59 o
   2   8  14        0.08        0.91      1.44 o
   3   8  14        0.73        4.61      1.49 o
  -2   9  14        8.26        9.74      1.57 o
  -1   9  14       37.63       50.84      1.86 o
   0   9  14        0.03        2.62      1.47 o
   1   9  14        2.50        6.45      1.60 o
   2   9  14        0.85        0.76      1.48 o
   3   9  14        5.65        5.17      1.79 o
   0  10  14       31.34       34.80      1.90 o
   1  10  14        5.39        3.26      1.67 o
  -2  -6  15       15.31       16.43      3.38 o
  -1  -6  15       30.09       35.02      1.89 o
   0  -6  15        0.34        1.47      1.70 o
   1  -6  15       59.94       80.25      1.96 o
  -3  -5  15        0.25       -0.09      1.97 o
  -2  -5  15       29.72       33.13      1.84 o
  -1  -5  15        0.61        2.11      1.45 o
   0  -5  15        0.00        0.71      1.72 o
   1  -5  15        5.05        7.47      1.78 o
   2  -5  15       27.97       36.47      2.04 o
  -3  -4  15        3.32        5.42      1.55 o
  -2  -4  15        3.30        2.55      1.41 o
  -1  -4  15        0.09        1.35      1.41 o
   0  -4  15        0.07        1.62      1.53 o
   1  -4  15        0.01        1.90      1.56 o
   2  -4  15       15.92       17.16      1.51 o
   3  -4  15        0.05        3.11      1.78 o
  -3  -3  15        6.62        7.51      1.33 o
  -2  -3  15        5.84        5.65      1.29 o
  -1  -3  15        0.27       -0.45      1.33 o
   0  -3  15        0.04        1.60      1.21 o
   1  -3  15        0.35        2.67      1.47 o
   2  -3  15        1.91        1.81      1.34 o
   3  -3  15        6.50        6.88      1.77 o
  -4  -2  15        0.22        1.38      1.44 o
  -3  -2  15      100.28       97.04      3.34 o
  -2  -2  15        1.70        3.11      1.45 o
  -1  -2  15       20.64       23.94      1.42 o
   0  -2  15        0.01        2.08      1.40 o
   1  -2  15       11.13       12.66      1.55 o
   2  -2  15       10.16       11.29      1.71 o
   3  -2  15       14.70       17.58      1.91 o
  -4  -1  15        4.86        6.16      1.49 o
  -3  -1  15       65.85       69.56      1.54 o
  -2  -1  15        0.54        1.21      1.33 o
  -1  -1  15       17.80       19.14      1.19 o
   0  -1  15        0.21        0.82      1.38 o
   1  -1  15       22.32       24.10      1.55 o
   2  -1  15        1.41        1.55      1.37 o
   3  -1  15       83.69       88.86      2.09 o
   4  -1  15        0.05        4.36      1.96 o
  -4   0  15       12.52       12.02      1.71 o
  -3   0  15        0.15        0.92      1.49 o
  -2   0  15       18.79       19.41      1.45 o
  -1   0  15        0.22        1.52      1.39 o
   0   0  15        0.18        0.39      1.15 o
   1   0  15        9.29       10.46      1.31 o
   2   0  15        0.14        0.52      1.37 o
   3   0  15       76.02       84.05      2.09 o
   4   0  15       22.20       21.46      2.34 o
  -4   1  15        0.97       -0.25      2.08 o
  -3   1  15       24.29       25.57      1.55 o
  -2   1  15       22.11       23.16      1.49 o
  -1   1  15        8.83       10.50      1.55 o
   0   1  15        0.31        1.68      1.45 o
   1   1  15        8.01        8.83      1.36 o
   2   1  15       54.07       53.98      1.54 o
   3   1  15        0.65        2.32      1.71 o
   4   1  15       17.01       18.07      1.84 o
  -4   2  15        0.09       -1.35      1.73 o
  -3   2  15        6.16        7.05      1.47 o
  -2   2  15        1.85        3.17      1.43 o
  -1   2  15        0.02        2.19      1.28 o
   0   2  15        0.77        0.05      1.35 o
   1   2  15        3.29        4.27      1.29 o
   2   2  15        3.66        4.88      1.49 o
   3   2  15       31.01       33.94      2.06 o
   4   2  15        4.41        5.64      1.76 o
  -3   3  15        0.51       -0.15      1.94 o
  -2   3  15        3.33        6.83      1.65 o
  -1   3  15        1.06        3.53      1.47 o
   0   3  15        0.10       -0.25      1.38 o
   1   3  15        4.26        6.50      1.47 o
   2   3  15        1.60        3.43      1.48 o
   3   3  15       15.32       14.94      1.44 o
   4   3  15        0.48        0.32      1.52 o
  -3   4  15       30.42       26.20      1.71 o
  -2   4  15        0.01       -0.57      1.34 o
  -1   4  15        6.72        6.19      1.86 o
   0   4  15        0.17       -0.54      1.49 o
   1   4  15        5.96        3.73      1.46 o
   2   4  15        4.57        4.93      1.40 o
   3   4  15        0.71        2.28      1.44 o
   4   4  15        8.33        9.66      1.53 o
  -3   5  15        4.47        4.44      2.02 o
  -2   5  15        2.39        1.83      1.91 o
  -1   5  15        2.01        3.28      1.37 o
   0   5  15        0.07       -0.22      1.38 o
   1   5  15        7.13        5.88      1.41 o
   2   5  15        1.75        1.89      1.56 o
   3   5  15       32.40       24.96      1.55 o
   4   5  15        1.39        0.93      1.68 o
  -3   6  15       68.68       54.13      2.95 o
  -2   6  15       18.94       15.57      2.00 o
  -1   6  15        8.04        6.01      1.54 o
   0   6  15        0.25       -0.62      1.43 o
   1   6  15        2.86        1.76      1.42 o
   2   6  15        5.92        5.08      1.28 o
   3   6  15       10.70        8.75      1.51 o
  -2   7  15       62.86       57.77      2.10 o
  -1   7  15        8.96        8.63      2.25 o
   0   7  15        0.54        1.82      1.47 o
   1   7  15       11.20        8.31      1.49 o
   2   7  15       41.51       36.46      1.47 o
   3   7  15       66.16       54.09      1.71 o
  -1   8  15        0.10       -0.21      1.56 o
   0   8  15        0.80        3.66      2.19 o
   1   8  15        1.28        1.65      1.76 o
   2   8  15       18.40       15.61      1.81 o
   1   9  15        0.00        2.35      1.54 o
   0  -5  16       90.60      110.14      2.22 o
  -2  -4  16        1.23        1.66      1.46 o
  -1  -4  16       25.37       25.65      1.83 o
   0  -4  16       21.71       22.75      1.41 o
   1  -4  16       21.01       17.91      1.78 o
  -2  -3  16       14.40       12.60      1.29 o
  -1  -3  16       40.43       43.54      1.40 o
   0  -3  16       22.30       18.59      1.52 o
   1  -3  16       19.74       19.37      1.63 o
   2  -3  16       21.80       22.23      2.03 o
  -2  -2  16       28.43       30.43      1.59 o
  -1  -2  16        1.48        3.03      1.38 o
   0  -2  16       40.60       45.64      1.47 o
   1  -2  16        4.99        5.05      1.40 o
   2  -2  16        1.53        3.77      1.96 o
  -3  -1  16        8.12        9.24      1.48 o
  -2  -1  16       33.30       31.64      1.55 o
  -1  -1  16      126.29      132.89      3.16 o
   0  -1  16        0.03        0.70      1.28 o
   1  -1  16       72.71       78.01      2.48 o
   2  -1  16       13.08       13.26      1.50 o
   3  -1  16        0.05        2.26      2.29 o
  -3   0  16       89.62      103.16      2.07 o
  -2   0  16        0.34        1.21      1.37 o
  -1   0  16      415.28      467.67     11.16 o
   0   0  16       33.62       37.00      1.42 o
   1   0  16      322.44      374.72      2.96 o
   2   0  16       57.25       58.72      1.71 o
   3   0  16        3.99        6.00      1.59 o
  -3   1  16        3.17        6.76      1.89 o
  -2   1  16       95.90       95.66      1.96 o
  -1   1  16       20.54       22.05      1.60 o
   0   1  16      158.07      160.55      1.97 o
   1   1  16      154.01      180.76      2.05 o
   2   1  16       25.95       22.60      1.52 o
   3   1  16       78.06       86.06      2.79 o
  -3   2  16       15.26       16.33      1.71 o
  -2   2  16        4.66        5.84      1.51 o
  -1   2  16      128.24      140.36      3.05 o
   0   2  16       24.96       30.58      1.60 o
   1   2  16      111.34      127.56      3.32 o
   2   2  16       30.90       36.24      1.78 o
   3   2  16        8.16       12.28      1.52 o
  -2   3  16        7.88        7.70      1.49 o
  -1   3  16        0.28       -0.31      1.35 o
   0   3  16       15.43       12.97      1.43 o
   1   3  16       15.46       18.34      1.59 o
   2   3  16        5.53        8.09      1.41 o
   3   3  16       17.53       18.20      1.70 o
  -2   4  16       17.67       23.59      1.85 o
  -1   4  16       35.20       39.48      1.41 o
   0   4  16      133.88      158.44      2.08 o
   1   4  16       34.31       36.81      2.05 o
   2   4  16       52.63       52.38      1.74 o
   3   4  16        1.73        3.87      1.60 o
  -2   5  16        8.71        7.52      1.85 o
  -1   5  16       39.59       55.84      1.87 o
   0   5  16        0.20        2.26      1.34 o
   1   5  16       44.18       57.33      1.71 o
   2   5  16        0.00        4.00      1.63 o
  -1   6  16        6.17        7.92      1.92 o
   0   6  16        3.71        4.26      1.63 o
   1   6  16       14.76       24.08      1.66 o
   2   6  16        4.46        6.45      1.43 o
   0   7  16       12.16       17.86      1.67 o
   1   7  16       10.77        5.91      1.52 o
   0  -2  17        0.06        1.08      1.40 o
  -1  -1  17        1.40        2.06      1.30 o
   0  -1  17        0.04        0.96      1.50 o
   1  -1  17        1.62        1.88      1.32 o
  -1   0  17       48.80       54.95      2.10 o
   0   0  17        3.37        5.17      1.82 o
   1   0  17       28.95       32.94      1.59 o
  -1   1  17       46.11       50.02      3.19 o
   0   1  17        1.22        2.47      1.51 o
   1   1  17      104.37      110.63      4.38 o
  -1   2  17        2.88        2.75      1.42 o
   0   2  17        1.46        2.41      1.49 o
   1   2  17        4.65        5.18      1.77 o
  -1   3  17       10.91       10.26      1.56 o
   0   3  17        0.82        2.37      1.65 o
   1   3  17        5.13        7.82      1.52 o
   0   4  17        0.07        1.29      1.43 o
   1   4  17        0.05        0.26      1.67 o
 
